# Supplementary material for: (E)-3-(4-Heptyl­oxyphen­yl)-1-phenyl­prop-2-en-1-one
Source: Acta Crystallogr Sect E Struct Rep Online. 2014 Jan 18;70(Pt 2):o163–4. doi: 10.1107/S1600536813034429 (PMC3998321; doi:10.1107/S1600536813034429)
Supplement: Supplementary file 1 [file e-70-0o163-sup1.cif]

##############################################################################
#                                                                            #
# This CIF contains the data in a paper accepted for publication in          #
# Acta Crystallographica Section E. It conforms to the requirements of       #
# Notes for Authors for Acta Crystallographica Section E, and has been       #
# peer reviewed under the auspices of the IUCr Commission on Journals.       #
#                                                                            #
# Full details of the Crystallographic Information File format               #
# are given in the paper "The Crystallographic Information File (CIF):       #
# a New Standard Archive File for Crystallography" by S. R. Hall, F. H.      #
# Allen and I. D. Brown [Acta Cryst. (1991), A47, 655-685].                  #
#                                                                            #
# The current version of the core CIF dictionary is obtainable from          #
# ftp://ftp.iucr.org/pub/cif_core.dic.                                       #
#                                                                            #
# Software is freely available for graphical display of the structure(s)     #
# in this CIF. For information consult the CIF software page                 #
# http://www.iucr.org/resources/cif/software.                                #
#                                                                            #
# This file may be used for bona fide research purposes within the           #
# scientific community so long as proper attribution is given to the journal # 
# article from which it was obtained.                                        #
#                                                                            #
##############################################################################
data_I
_audit_creation_method     SHELXL-97
_database_code_depnum_ccdc_archive     'CCDC 978369'
_chemical_name_systematic
;
(<i>E</i>)-3-(4-Heptyloxyphenyl)-1-phenylprop-2-en-1-one
;
_chemical_name_common     ?
_chemical_formula_moiety     'C22 H26 O2'
_chemical_formula_sum     'C22 H26 O2'
_chemical_formula_iupac     'C22 H26 O2'
_chemical_formula_weight     322.43
_chemical_melting_point     ?
_symmetry_cell_setting     triclinic
_symmetry_space_group_name_H-M     'P -1'
loop_
    _symmetry_equiv_pos_as_xyz
    'x, y, z'
    '-x, -y, -z'
_cell_length_a     5.6069(9)
_cell_length_b     7.7822(13)
_cell_length_c     22.864(4)
_cell_angle_alpha     81.101(5)
_cell_angle_beta     85.571(5)
_cell_angle_gamma     69.879(4)
_cell_volume     925.2(3)
_cell_formula_units_Z     2
_cell_measurement_reflns_used     2314
_cell_measurement_theta_min     0.9
_cell_measurement_theta_max     25.1
_cell_measurement_temperature     200(2)
_exptl_crystal_description     plate
_exptl_crystal_colour     'yellow'
_exptl_crystal_size_max     0.50
_exptl_crystal_size_mid     0.26
_exptl_crystal_size_min     0.16
_exptl_crystal_density_diffrn     1.157
_exptl_crystal_density_meas     ?
_exptl_crystal_density_method     'not measured'
_exptl_crystal_F_000     348
_exptl_absorpt_coefficient_mu     0.072
_exptl_absorpt_correction_type     multi-scan
_exptl_absorpt_process_details     '(SADABS, Bruker, 2005)'
_exptl_absorpt_correction_T_min     0.9648
_exptl_absorpt_correction_T_max     0.9885
_exptl_special_details     ?
_diffrn_ambient_temperature     200(2)
_diffrn_radiation_type     MoK\a
_diffrn_radiation_wavelength     0.71073
_diffrn_radiation_source     'fine-focus sealed tube'
_diffrn_radiation_monochromator     graphite
_diffrn_measurement_device_type     'Bruker X2S'
_diffrn_measurement_method     automatic
_diffrn_detector_area_resol_mean     ?
_diffrn_reflns_number     5754
_diffrn_reflns_av_R_equivalents     0.0442
_diffrn_reflns_av_sigmaI/netI     0.0572
_diffrn_reflns_theta_min     0.90
_diffrn_reflns_theta_max     25.05
_diffrn_reflns_theta_full     25.00
_diffrn_measured_fraction_theta_max     0.956
_diffrn_measured_fraction_theta_full     0.956
_diffrn_reflns_limit_h_min     -6
_diffrn_reflns_limit_h_max     6
_diffrn_reflns_limit_k_min     -9
_diffrn_reflns_limit_k_max     9
_diffrn_reflns_limit_l_min     -27
_diffrn_reflns_limit_l_max     27
_diffrn_standards_number     0
_diffrn_standards_interval_count     0
_diffrn_standards_interval_time     0
_refine_special_details
;
Refinement of <i>F</i>^2^ against ALL reflections. The weighted <i>R</i>-factor
<i>wR</i> and goodness of fit <i>S</i> are based on <i>F</i>^2^, conventional
<i>R</i>-factors <i>R</i> are based on <i>F</i>, with <i>F</i> set to zero for
negative <i>F</i>^2^. The threshold expression of <i>F</i>^2^ >
\s(<i>F</i>^2^) is used only for calculating <i>R</i>-factors(gt) <i>etc</i>.
and is not relevant to the choice of reflections for refinement.
<i>R</i>-factors based on <i>F</i>^2^ are statistically about twice as large
as those based on <i>F</i>, and <i>R</i>- factors based on ALL data will be
even larger.
;
_reflns_number_total     3149
_reflns_number_gt     2314
_reflns_threshold_expression     I>2sigma(I)
_refine_ls_structure_factor_coef     Fsqd
_refine_ls_matrix_type     full
_refine_ls_R_factor_all     0.0704
_refine_ls_R_factor_gt     0.0510
_refine_ls_wR_factor_gt     0.1238
_refine_ls_wR_factor_ref     0.1517
_refine_ls_goodness_of_fit_ref     1.094
_refine_ls_restrained_S_all     1.094
_refine_ls_number_reflns     3149
_refine_ls_number_parameters     322
_refine_ls_number_restraints     0
_refine_ls_hydrogen_treatment     refall
_refine_ls_weighting_scheme     calc
_refine_ls_weighting_details
         'calc w=1/[\s^2^(Fo^2^)+(0.0807P)^2^+0.0136P] where P=(Fo^2^+2Fc^2^)/3'
_atom_sites_solution_hydrogens     geom
_atom_sites_solution_primary     direct
_atom_sites_solution_secondary     difmap
_refine_ls_shift/su_max     0.001
_refine_ls_shift/su_mean     0.000
_refine_diff_density_max     0.438
_refine_diff_density_min     -0.238
_refine_ls_extinction_method     'SHELXL97 (Sheldrick, 2008)'
_refine_ls_extinction_coef     0.055(8)
_refine_ls_extinction_expression
                                  'Fc^*^=kFc[1+0.001xFc^2^\l^3^/sin(2\q)]^-1/4^'
_refine_ls_abs_structure_details     ?
loop_
    _atom_type_symbol
    _atom_type_description
    _atom_type_scat_dispersion_real
    _atom_type_scat_dispersion_imag
    _atom_type_scat_source
    'C' 'C' 0.0033 0.0016
                         'International Tables Vol C Tables 4.2.6.8 and 6.1.1.4'
    'H' 'H' 0.0000 0.0000
                         'International Tables Vol C Tables 4.2.6.8 and 6.1.1.4'
    'O' 'O' 0.0106 0.0060
                         'International Tables Vol C Tables 4.2.6.8 and 6.1.1.4'
_computing_data_collection     'SMART (Bruker, 2005'
_computing_cell_refinement     'SAINT (Bruker, 2005)'
_computing_data_reduction     'SAINT (Bruker, 2005)'
_computing_structure_solution     'SHELXS97 (Sheldrick, 2008)'
_computing_structure_refinement     'SHELXL97 (Sheldrick, 2008)'
_computing_molecular_graphics     '<i>JMol</i> (Hanson, 2010)'
_computing_publication_material     'publCIF (Westrip, 2010)'
loop_
    _atom_site_type_symbol
    _atom_site_label
    _atom_site_fract_x
    _atom_site_fract_y
    _atom_site_fract_z
    _atom_site_U_iso_or_equiv
    _atom_site_adp_type
    _atom_site_calc_flag
    _atom_site_refinement_flags
    _atom_site_occupancy
    _atom_site_symmetry_multiplicity
    _atom_site_disorder_assembly
    _atom_site_disorder_group
    C C1 0.0523(3) 0.7906(2) 0.72962(7) 0.0430(4) Uani d . 1 1 . .
    C C2 0.2373(3) 0.7615(2) 0.77569(7) 0.0400(4) Uani d . 1 1 . .
    C C3 0.1563(3) 0.7911(2) 0.83070(7) 0.0387(4) Uani d . 1 1 . .
    C C4 0.3023(3) 0.7649(2) 0.88344(7) 0.0364(4) Uani d . 1 1 . .
    C C5 0.1749(3) 0.8252(2) 0.93499(7) 0.0413(4) Uani d . 1 1 . .
    C C6 0.2981(3) 0.8036(2) 0.98702(8) 0.0416(4) Uani d . 1 1 . .
    C C7 0.5591(3) 0.7171(2) 0.98833(7) 0.0351(4) Uani d . 1 1 . .
    C C8 0.6904(3) 0.6503(2) 0.93778(7) 0.0390(4) Uani d . 1 1 . .
    C C9 0.5660(3) 0.6753(2) 0.88623(7) 0.0382(4) Uani d . 1 1 . .
    C C10 0.5762(3) 0.7608(2) 1.08943(7) 0.0402(4) Uani d . 1 1 . .
    C C11 0.7707(3) 0.7139(2) 1.13640(7) 0.0417(4) Uani d . 1 1 . .
    C C12 0.6526(3) 0.7708(2) 1.19529(7) 0.0434(5) Uani d . 1 1 . .
    C C13 0.8447(4) 0.7246(2) 1.24366(8) 0.0449(5) Uani d . 1 1 . .
    C C14 0.7285(4) 0.7721(2) 1.30362(8) 0.0471(5) Uani d . 1 1 . .
    C C15 0.9149(4) 0.7081(3) 1.35305(9) 0.0608(6) Uani d . 1 1 . .
    C C16 0.7959(7) 0.7512(4) 1.41297(10) 0.0790(7) Uani d . 1 1 . .
    C C17 0.3892(4) 0.6901(3) 0.64939(8) 0.0485(5) Uani d . 1 1 . .
    C C18 0.4548(4) 0.6707(3) 0.59057(9) 0.0582(5) Uani d . 1 1 . .
    C C19 0.2705(4) 0.7373(3) 0.54822(9) 0.0596(6) Uani d . 1 1 . .
    C C20 0.0207(4) 0.8227(3) 0.56481(8) 0.0580(6) Uani d . 1 1 . .
    C C21 -0.0447(4) 0.8401(3) 0.62334(8) 0.0492(5) Uani d . 1 1 . .
    C C22 0.1388(3) 0.7733(2) 0.66679(7) 0.0403(4) Uani d . 1 1 . .
    O O1 -0.1746(2) 0.8262(2) 0.74253(5) 0.0659(5) Uani d . 1 1 . .
    O O2 0.7021(2) 0.68945(15) 1.03686(5) 0.0435(3) Uani d . 1 1 . .
    H H2 0.421(4) 0.718(2) 0.7647(7) 0.049(5) Uiso d . 1 1 . .
    H H3 -0.021(4) 0.828(2) 0.8379(7) 0.047(5) Uiso d . 1 1 . .
    H H5 -0.003(3) 0.881(2) 0.9330(7) 0.044(5) Uiso d . 1 1 . .
    H H6 0.206(3) 0.843(2) 1.0227(8) 0.051(5) Uiso d . 1 1 . .
    H H8 0.867(3) 0.587(2) 0.9416(7) 0.040(4) Uiso d . 1 1 . .
    H H9 0.660(3) 0.629(2) 0.8518(7) 0.043(4) Uiso d . 1 1 . .
    H H10A 0.444(3) 0.700(2) 1.1034(7) 0.053(5) Uiso d . 1 1 . .
    H H10B 0.496(3) 0.895(2) 1.0810(7) 0.044(4) Uiso d . 1 1 . .
    H H11A 0.898(3) 0.775(2) 1.1222(7) 0.049(5) Uiso d . 1 1 . .
    H H11B 0.860(3) 0.578(2) 1.1418(7) 0.042(4) Uiso d . 1 1 . .
    H H12A 0.534(4) 0.700(2) 1.2111(8) 0.059(5) Uiso d . 1 1 . .
    H H12B 0.563(3) 0.899(3) 1.1912(8) 0.052(5) Uiso d . 1 1 . .
    H H13A 0.967(4) 0.790(2) 1.2316(8) 0.058(5) Uiso d . 1 1 . .
    H H13B 0.938(4) 0.588(3) 1.2473(8) 0.059(5) Uiso d . 1 1 . .
    H H14A 0.644(3) 0.901(3) 1.3017(7) 0.051(5) Uiso d . 1 1 . .
    H H14B 0.601(4) 0.711(3) 1.3149(8) 0.064(6) Uiso d . 1 1 . .
    H H15A 1.048(4) 0.763(3) 1.3422(8) 0.070(6) Uiso d . 1 1 . .
    H H15B 0.994(4) 0.571(3) 1.3551(9) 0.076(6) Uiso d . 1 1 . .
    H H16A 0.719(4) 0.880(3) 1.4161(9) 0.078(7) Uiso d . 1 1 . .
    H H16B 0.917(5) 0.698(4) 1.4446(13) 0.119(10) Uiso d . 1 1 . .
    H H16C 0.656(5) 0.692(4) 1.4224(12) 0.121(10) Uiso d . 1 1 . .
    H H17 0.517(3) 0.644(2) 0.6772(8) 0.048(5) Uiso d . 1 1 . .
    H H18 0.630(4) 0.611(2) 0.5772(8) 0.064(6) Uiso d . 1 1 . .
    H H19 0.319(4) 0.725(3) 0.5065(9) 0.068(6) Uiso d . 1 1 . .
    H H20 -0.115(4) 0.867(3) 0.5363(9) 0.067(6) Uiso d . 1 1 . .
    H H21 -0.219(4) 0.898(3) 0.6362(8) 0.060(6) Uiso d . 1 1 . .
loop_
    _atom_site_aniso_label
    _atom_site_aniso_U_11
    _atom_site_aniso_U_22
    _atom_site_aniso_U_33
    _atom_site_aniso_U_12
    _atom_site_aniso_U_13
    _atom_site_aniso_U_23
    C1 0.0374(11) 0.0448(9) 0.0462(10) -0.0142(8) -0.0048(8) -0.0014(7)
    C2 0.0357(11) 0.0423(9) 0.0413(10) -0.0133(8) -0.0032(8) -0.0020(7)
    C3 0.0334(10) 0.0376(8) 0.0438(10) -0.0111(7) -0.0014(8) -0.0036(7)
    C4 0.0374(10) 0.0317(8) 0.0400(9) -0.0119(7) -0.0008(7) -0.0044(7)
    C5 0.0318(10) 0.0410(9) 0.0486(11) -0.0074(8) 0.0003(8) -0.0111(7)
    C6 0.0393(11) 0.0432(9) 0.0406(10) -0.0095(8) 0.0040(8) -0.0135(7)
    C7 0.0373(10) 0.0312(7) 0.0350(9) -0.0095(7) -0.0003(7) -0.0041(6)
    C8 0.0325(10) 0.0401(9) 0.0399(9) -0.0072(8) 0.0010(8) -0.0046(7)
    C9 0.0366(10) 0.0397(8) 0.0351(9) -0.0094(7) 0.0032(8) -0.0057(7)
    C10 0.0432(11) 0.0379(9) 0.0368(9) -0.0094(8) 0.0036(8) -0.0091(7)
    C11 0.0459(11) 0.0386(9) 0.0380(10) -0.0109(8) -0.0013(8) -0.0052(7)
    C12 0.0455(11) 0.0410(9) 0.0403(10) -0.0096(8) -0.0023(8) -0.0066(7)
    C13 0.0493(11) 0.0390(9) 0.0425(10) -0.0088(8) -0.0060(8) -0.0059(7)
    C14 0.0545(12) 0.0414(10) 0.0426(10) -0.0120(9) -0.0046(9) -0.0055(8)
    C15 0.0751(15) 0.0541(12) 0.0495(12) -0.0130(11) -0.0172(11) -0.0088(9)
    C16 0.119(2) 0.0727(16) 0.0472(13) -0.0301(16) -0.0154(14) -0.0122(11)
    C17 0.0422(12) 0.0569(10) 0.0458(11) -0.0149(9) -0.0054(9) -0.0073(8)
    C18 0.0522(13) 0.0721(13) 0.0516(12) -0.0205(10) 0.0036(10) -0.0159(10)
    C19 0.0697(15) 0.0743(13) 0.0412(11) -0.0317(12) 0.0002(10) -0.0105(10)
    C20 0.0625(15) 0.0695(13) 0.0449(12) -0.0264(11) -0.0144(10) -0.0007(9)
    C21 0.0446(12) 0.0557(11) 0.0475(11) -0.0181(9) -0.0078(9) -0.0022(8)
    C22 0.0438(11) 0.0398(9) 0.0404(9) -0.0186(8) -0.0052(8) -0.0028(7)
    O1 0.0394(9) 0.1036(11) 0.0515(8) -0.0195(7) -0.0026(6) -0.0110(7)
    O2 0.0394(7) 0.0494(7) 0.0347(7) -0.0047(5) -0.0026(5) -0.0088(5)
_geom_special_details
;
All e.s.d.'s (except the e.s.d. in the dihedral angle between two l.s. planes)
are estimated using the full covariance matrix. The cell e.s.d.'s are taken
into account individually in the estimation of e.s.d.'s in distances, angles
and torsion angles; correlations between e.s.d.'s in cell parameters are only
used when they are defined by crystal symmetry. An approximate (isotropic)
treatment of cell e.s.d.'s is used for estimating e.s.d.'s involving l.s.
planes.
;
loop_
    _geom_bond_atom_site_label_1
    _geom_bond_atom_site_label_2
    _geom_bond_site_symmetry_2
    _geom_bond_distance
    _geom_bond_publ_flag
    C1 O1 . 1.228(2) ?
    C1 C2 . 1.473(2) ?
    C1 C22 . 1.491(2) ?
    C2 C3 . 1.331(2) ?
    C2 H2 . 0.991(19) ?
    C3 C4 . 1.459(2) ?
    C3 H3 . 0.944(18) ?
    C4 C5 . 1.389(2) ?
    C4 C9 . 1.403(2) ?
    C5 C6 . 1.380(2) ?
    C5 H5 . 0.944(18) ?
    C6 C7 . 1.385(2) ?
    C6 H6 . 0.963(18) ?
    C7 O2 . 1.3659(19) ?
    C7 C8 . 1.393(2) ?
    C8 C9 . 1.370(2) ?
    C8 H8 . 0.945(18) ?
    C9 H9 . 0.959(17) ?
    C10 O2 . 1.4343(19) ?
    C10 C11 . 1.504(2) ?
    C10 H10A . 1.019(17) ?
    C10 H10B . 0.977(17) ?
    C11 C12 . 1.514(2) ?
    C11 H11A . 0.992(17) ?
    C11 H11B . 0.995(17) ?
    C12 C13 . 1.519(2) ?
    C12 H12A . 1.014(18) ?
    C12 H12B . 0.940(18) ?
    C13 C14 . 1.515(2) ?
    C13 H13A . 0.986(18) ?
    C13 H13B . 1.005(19) ?
    C14 C15 . 1.506(3) ?
    C14 H14A . 0.947(19) ?
    C14 H14B . 0.99(2) ?
    C15 C16 . 1.510(3) ?
    C15 H15A . 0.98(2) ?
    C15 H15B . 1.00(2) ?
    C16 H16A . 0.95(2) ?
    C16 H16B . 0.97(3) ?
    C16 H16C . 1.03(3) ?
    C17 C18 . 1.384(3) ?
    C17 C22 . 1.385(3) ?
    C17 H17 . 0.934(18) ?
    C18 C19 . 1.380(3) ?
    C18 H18 . 0.98(2) ?
    C19 C20 . 1.379(3) ?
    C19 H19 . 0.982(19) ?
    C20 C21 . 1.375(3) ?
    C20 H20 . 0.97(2) ?
    C21 C22 . 1.395(2) ?
    C21 H21 . 0.966(19) ?
loop_
    _geom_angle_atom_site_label_1
    _geom_angle_atom_site_label_2
    _geom_angle_atom_site_label_3
    _geom_angle_site_symmetry_1
    _geom_angle_site_symmetry_3
    _geom_angle
    _geom_angle_publ_flag
    O1 C1 C2 . . 120.52(15) ?
    O1 C1 C22 . . 119.01(15) ?
    C2 C1 C22 . . 120.45(15) ?
    C3 C2 C1 . . 119.86(16) ?
    C3 C2 H2 . . 121.6(10) ?
    C1 C2 H2 . . 118.5(10) ?
    C2 C3 C4 . . 129.51(17) ?
    C2 C3 H3 . . 116.6(10) ?
    C4 C3 H3 . . 113.8(10) ?
    C5 C4 C9 . . 117.15(15) ?
    C5 C4 C3 . . 118.98(15) ?
    C9 C4 C3 . . 123.82(15) ?
    C6 C5 C4 . . 122.69(17) ?
    C6 C5 H5 . . 120.8(10) ?
    C4 C5 H5 . . 116.5(10) ?
    C5 C6 C7 . . 118.98(16) ?
    C5 C6 H6 . . 121.5(11) ?
    C7 C6 H6 . . 119.5(11) ?
    O2 C7 C6 . . 124.38(14) ?
    O2 C7 C8 . . 116.11(14) ?
    C6 C7 C8 . . 119.51(15) ?
    C9 C8 C7 . . 120.79(16) ?
    C9 C8 H8 . . 123.0(9) ?
    C7 C8 H8 . . 116.2(9) ?
    C8 C9 C4 . . 120.84(16) ?
    C8 C9 H9 . . 119.5(10) ?
    C4 C9 H9 . . 119.7(10) ?
    O2 C10 C11 . . 108.43(13) ?
    O2 C10 H10A . . 108.8(9) ?
    C11 C10 H10A . . 109.4(10) ?
    O2 C10 H10B . . 109.6(9) ?
    C11 C10 H10B . . 109.8(10) ?
    H10A C10 H10B . . 110.8(14) ?
    C10 C11 C12 . . 112.39(14) ?
    C10 C11 H11A . . 108.4(10) ?
    C12 C11 H11A . . 110.8(9) ?
    C10 C11 H11B . . 108.5(9) ?
    C12 C11 H11B . . 108.7(9) ?
    H11A C11 H11B . . 107.9(14) ?
    C11 C12 C13 . . 113.55(15) ?
    C11 C12 H12A . . 110.2(10) ?
    C13 C12 H12A . . 104.3(10) ?
    C11 C12 H12B . . 110.4(11) ?
    C13 C12 H12B . . 108.2(11) ?
    H12A C12 H12B . . 110.1(16) ?
    C14 C13 C12 . . 114.23(15) ?
    C14 C13 H13A . . 108.9(10) ?
    C12 C13 H13A . . 109.1(11) ?
    C14 C13 H13B . . 108.6(10) ?
    C12 C13 H13B . . 107.0(10) ?
    H13A C13 H13B . . 108.9(15) ?
    C15 C14 C13 . . 114.37(17) ?
    C15 C14 H14A . . 109.2(10) ?
    C13 C14 H14A . . 110.3(10) ?
    C15 C14 H14B . . 106.2(11) ?
    C13 C14 H14B . . 108.9(10) ?
    H14A C14 H14B . . 107.6(16) ?
    C14 C15 C16 . . 114.0(2) ?
    C14 C15 H15A . . 107.9(12) ?
    C16 C15 H15A . . 111.3(12) ?
    C14 C15 H15B . . 107.1(12) ?
    C16 C15 H15B . . 108.3(11) ?
    H15A C15 H15B . . 108.1(18) ?
    C15 C16 H16A . . 114.9(13) ?
    C15 C16 H16B . . 112.3(17) ?
    H16A C16 H16B . . 107(2) ?
    C15 C16 H16C . . 108.7(15) ?
    H16A C16 H16C . . 107(2) ?
    H16B C16 H16C . . 106(2) ?
    C18 C17 C22 . . 120.81(18) ?
    C18 C17 H17 . . 118.4(11) ?
    C22 C17 H17 . . 120.8(11) ?
    C19 C18 C17 . . 120.1(2) ?
    C19 C18 H18 . . 117.5(11) ?
    C17 C18 H18 . . 122.4(11) ?
    C20 C19 C18 . . 119.71(19) ?
    C20 C19 H19 . . 120.7(12) ?
    C18 C19 H19 . . 119.6(12) ?
    C21 C20 C19 . . 120.16(19) ?
    C21 C20 H20 . . 118.0(12) ?
    C19 C20 H20 . . 121.8(12) ?
    C20 C21 C22 . . 120.95(19) ?
    C20 C21 H21 . . 121.8(11) ?
    C22 C21 H21 . . 117.3(11) ?
    C17 C22 C21 . . 118.26(16) ?
    C17 C22 C1 . . 123.77(15) ?
    C21 C22 C1 . . 117.95(15) ?
    C7 O2 C10 . . 118.10(12) ?
loop_
    _geom_hbond_atom_site_label_D
    _geom_hbond_atom_site_label_H
    _geom_hbond_atom_site_label_A
    _geom_hbond_site_symmetry_A
    _geom_hbond_distance_DH
    _geom_hbond_distance_HA
    _geom_hbond_distance_DA
    _geom_hbond_angle_DHA
    C2 H2 O1 1_655 0.99(2) 2.67(2) 3.513(2) 143.3(12)
    C8 H8 O2 2_767 0.95(2) 2.64(2) 3.545(2) 159.3(13)
    C10 H10B Cg1 2_677 0.98(2) 2.972(15) 3.8279(18) 146.6(13)
    C16 H16A Cg2 2_677 0.97(3) 2.97(2) 3.792(3) 144.5(18)
_iucr_refine_instructions_details
;
TITL MFscan_om in P-1
CELL 0.71073 5.6069 7.7822 22.8643 81.101 85.571 69.879
ZERR 2.00 0.0009 0.0013 0.0038 0.005 0.005 0.004
LATT 1
SFAC C  H  O
UNIT 44  52  4
L.S. 75
EXTI 0.055026
ACTA 50
BOND $H
FMAP 2
PLAN 5
HTAB
SIZE 0.160 0.260 0.500
WGHT   0.080700   0.000000
FVAR 0.197650
TEMP -73.000
MOLE 1
C1     1   0.052350   0.790607   0.729618  11.000000   0.037380 =
           0.044750   0.046230  -0.001380  -0.004820  -0.014230
C2     1   0.237343   0.761506   0.775693  11.000000   0.035660 =
           0.042300   0.041280  -0.001980  -0.003180  -0.013330
C3     1   0.156269   0.791050   0.830705  11.000000   0.033430 =
           0.037650   0.043780  -0.003630  -0.001400  -0.011080
C4     1   0.302265   0.764909   0.883440  11.000000   0.037430 =
           0.031700   0.039950  -0.004390  -0.000770  -0.011950
C5     1   0.174904   0.825210   0.934993  11.000000   0.031770 =
           0.041030   0.048640  -0.011100   0.000330  -0.007440
C6     1   0.298117   0.803590   0.987021  11.000000   0.039250 =
           0.043220   0.040580  -0.013500   0.004050  -0.009490
C7     1   0.559096   0.717064   0.988329  11.000000   0.037320 =
           0.031180   0.035000  -0.004120  -0.000280  -0.009470
C8     1   0.690435   0.650300   0.937781  11.000000   0.032470 =
           0.040100   0.039910  -0.004560   0.001000  -0.007220
C9     1   0.565959   0.675271   0.886229  11.000000   0.036590 =
           0.039710   0.035130  -0.005660   0.003220  -0.009450
C10    1   0.576178   0.760800   1.089427  11.000000   0.043230 =
           0.037880   0.036810  -0.009110   0.003630  -0.009390
C11    1   0.770712   0.713857   1.136403  11.000000   0.045930 =
           0.038640   0.038020  -0.005200  -0.001320  -0.010900
C12    1   0.652590   0.770795   1.195288  11.000000   0.045550 =
           0.040960   0.040260  -0.006620  -0.002250  -0.009620
C13    1   0.844734   0.724625   1.243661  11.000000   0.049330 =
           0.039040   0.042460  -0.005900  -0.005980  -0.008780
C14    1   0.728478   0.772114   1.303619  11.000000   0.054470 =
           0.041450   0.042630  -0.005500  -0.004570  -0.012040
C15    1   0.914909   0.708117   1.353051  11.000000   0.075060 =
           0.054080   0.049470  -0.008770  -0.017220  -0.013010
C16    1   0.795891   0.751166   1.412970  11.000000   0.118940 =
           0.072740   0.047180  -0.012210  -0.015360  -0.030100
C17    1   0.389206   0.690080   0.649389  11.000000   0.042170 =
           0.056880   0.045770  -0.007340  -0.005370  -0.014910
C18    1   0.454800   0.670742   0.590566  11.000000   0.052180 =
           0.072140   0.051620  -0.015880   0.003610  -0.020510
C19    1   0.270541   0.737261   0.548217  11.000000   0.069730 =
           0.074310   0.041220  -0.010480   0.000200  -0.031690
C20    1   0.020742   0.822657   0.564810  11.000000   0.062490 =
           0.069550   0.044850  -0.000690  -0.014400  -0.026360
C21    1  -0.044733   0.840132   0.623344  11.000000   0.044560 =
           0.055740   0.047540  -0.002210  -0.007830  -0.018050
C22    1   0.138751   0.773260   0.666794  11.000000   0.043850 =
           0.039840   0.040420  -0.002770  -0.005230  -0.018570
O1     3  -0.174646   0.826224   0.742529  11.000000   0.039420 =
           0.103640   0.051500  -0.011010  -0.002560  -0.019550
O2     3   0.702134   0.689453   1.036858  11.000000   0.039430 =
           0.049410   0.034730  -0.008780  -0.002560  -0.004670
H2     2   0.420779   0.718263   0.764730  11.000000   0.049430
H3     2  -0.020986   0.828474   0.837935  11.000000   0.046900
H5     2  -0.003202   0.881471   0.933006  11.000000   0.043600
H6     2   0.205999   0.842968   1.022652  11.000000   0.050720
H8     2   0.866680   0.586606   0.941602  11.000000   0.039930
H9     2   0.660144   0.629104   0.851842  11.000000   0.042920
H10A   2   0.444019   0.699526   1.103422  11.000000   0.052930
H10B   2   0.496344   0.894826   1.080993  11.000000   0.044220
H11A   2   0.897798   0.774515   1.122180  11.000000   0.049100
H11B   2   0.860293   0.577884   1.141791  11.000000   0.042110
H12A   2   0.534320   0.699945   1.211100  11.000000   0.058620
H12B   2   0.563242   0.898554   1.191181  11.000000   0.051760
H13A   2   0.966502   0.790405   1.231612  11.000000   0.058440
H13B   2   0.938351   0.587902   1.247299  11.000000   0.058730
H14A   2   0.643596   0.901096   1.301723  11.000000   0.050600
H14B   2   0.600507   0.710744   1.314881  11.000000   0.063630
H15A   2   1.047802   0.762738   1.342229  11.000000   0.070030
H15B   2   0.994339   0.571340   1.355113  11.000000   0.076070
H16A   2   0.719364   0.879509   1.416059  11.000000   0.078360
H16B   2   0.916879   0.698198   1.444575  11.000000   0.119370
H16C   2   0.656416   0.692060   1.422366  11.000000   0.121040
H17    2   0.517471   0.643556   0.677198  11.000000   0.048270
H18    2   0.629696   0.610667   0.577248  11.000000   0.063770
H19    2   0.319076   0.724588   0.506516  11.000000   0.067590
H20    2  -0.114525   0.867366   0.536258  11.000000   0.067420
H21    2  -0.218580   0.897608   0.636204  11.000000   0.059870
HKLF 4 1 1 0 0 0 1 0 0 0 1
END
Q1     1   1.000800   0.721000   1.452700  11.000000   0.050000 0.370000
Q2     1   0.121800   0.739600   0.560400  11.000000   0.050000 0.360000
Q3     1   0.904400   0.770500   1.441100  11.000000   0.050000 0.350000
Q4     1   0.420700   0.752400   0.879600  11.000000   0.050000 0.320000
Q5     1   0.438600   0.763900   0.987200  11.000000   0.050000 0.310000
HKLF 4 1 1 0 0 0 1 0 0 0 1
REM  MFscan_om in P-1
REM R1=  0.0510 for   2314 Fo > 4sig(Fo)  and  0.0704 for all   3149 data
REM    322 parameters refined using      0 restraints
;
data_New_Global_Publ_Block
_journal_date_recd_electronic     2013-08-29
_journal_date_accepted     2013-12-21
_journal_name_full     'Acta Crystallographica, Section E'
_journal_year     2014
_journal_volume     70
_journal_issue      2
_journal_page_first     o163
_journal_page_last     o164
_journal_paper_category     QO
_journal_paper_doi     10.1107/S1600536813034429
_journal_coeditor_code     ZP2008
_publ_contact_author_name     'Marion A. Franks'
_publ_contact_author_address
;
Department of Chemistry
North Carolina A&T State University
Greensboro, NC 27411
;
_publ_contact_author_email     'mafranks@ncat.edu'
_publ_contact_author_fax     '336-3347124'
_publ_contact_author_phone     '336-285-2230'
_publ_section_title
;
(<i>E</i>)-3-(4-Heptyloxyphenyl)-1-phenylprop-2-en-1-one
;
loop_
    _publ_author_name
    _publ_author_footnote
    _publ_author_address
    'McKoy, Davia' ?
;
Department of Chemistry
North Carolina A&T State University
Greensboro, NC 27411
USA
;
    'Franks, Marion A.' .
;
Department of Chemistry
North Carolina A&T State University
Greensboro, NC 27411
USA
;
    'Assefa, Zerihun' .
;
Department of Chemistry
North Carolina A&T State University
Greensboro, NC 27411
USA
;
