# Supplementary material for: (E)-3-(4-Heptyl­oxyphen­yl)-1-phenyl­prop-2-en-1-one
Source: Acta Crystallogr Sect E Struct Rep Online. 2014 Jan 18;70(Pt 2):o163–4. doi: 10.1107/S1600536813034429 (PMC3998321; doi:10.1107/S1600536813034429)
Supplement: Supplementary file 2 [file e-70-0o163-Isup2.hkl]

# 
# h,k,l, Fc-squared, Fo-squared, sigma(Fo-squared) and status flag 
# 
data_I
_shelx_title ' MFscan_om in P-1' 
_shelx_refln_list_code          4 
_shelx_F_calc_maximum      176.32 
_exptl_crystal_F_000       348.00 
_reflns_d_resolution_high  0.8394 
 
loop_ 
 _symmetry_equiv_pos_as_xyz 
 'x, y, z' 
 '-x, -y, -z' 
 
_cell_length_a     5.6069 
_cell_length_b     7.7822 
_cell_length_c    22.8643 
_cell_angle_alpha  81.101 
_cell_angle_beta   85.571 
_cell_angle_gamma  69.879 
 
_shelx_F_squared_multiplier     1.000 
 
loop_ 
 _refln_index_h 
 _refln_index_k 
 _refln_index_l 
 _refln_F_squared_calc 
 _refln_F_squared_meas 
 _refln_F_squared_sigma 
 _refln_observed_status 
   1   0   0       20.11       18.75      0.70 o 
   2   0   0      650.10      682.03     20.37 o 
   3   0   0        0.33        1.35      0.77 o 
   4   0   0        4.36        3.54      1.41 o 
   5   0   0        0.00        0.00      1.79 o 
   6   0   0        2.43        1.02      2.30 o 
  -5   1   0       19.90        9.99      3.07 o 
  -4   1   0        2.45        1.28      0.72 o 
  -3   1   0        3.82        4.21      0.51 o 
  -2   1   0      101.16      104.29      3.70 o 
  -1   1   0     2579.14     2920.14     85.72 o 
   0   1   0        1.75       -0.33      0.33 o 
   1   1   0        6.64        6.85      0.64 o 
   2   1   0       65.03       55.34      2.78 o 
   3   1   0       84.39       84.08      4.02 o 
   4   1   0       16.12       17.64      2.43 o 
   5   1   0        0.18       -0.77      1.54 o 
  -5   2   0        0.24       -0.51      2.30 o 
  -4   2   0       16.83       21.61      5.25 o 
  -3   2   0       13.13       16.65      1.79 o 
  -2   2   0      319.91      356.79     12.04 o 
  -1   2   0      457.45      467.38     15.71 o 
   0   2   0    30134.65    38422.29   2523.45 o 
   1   2   0      784.58      753.48     22.52 o 
   2   2   0      880.92      846.70     33.16 o 
   3   2   0       11.95       12.00      0.68 o 
   4   2   0       12.53       11.35      0.86 o 
   5   2   0        0.05       -0.09      0.51 o 
  -5   3   0       11.43        8.20      3.33 o 
  -4   3   0       21.52       11.27      3.59 o 
  -3   3   0        0.54        0.09      0.77 o 
  -2   3   0       46.82       50.92      2.65 o 
  -1   3   0     1013.20     1059.61     44.54 o 
   0   3   0       12.21       13.27      0.75 o 
   1   3   0     2584.59     2734.24     96.41 o 
   2   3   0       12.74       13.32      1.28 o 
   3   3   0       63.86       64.12      4.10 o 
   4   3   0       78.15       76.95      4.87 o 
   5   3   0        6.80        8.71      1.28 o 
  -4   4   0        0.82       -2.05      2.05 o 
  -3   4   0       11.39       10.42      1.41 o 
  -2   4   0       29.52       35.10      2.56 o 
  -1   4   0      278.60      286.53     12.38 o 
   0   4   0      926.47      998.25     41.97 o 
   1   4   0      552.16      597.09     21.40 o 
   2   4   0      560.02      545.12     25.26 o 
   3   4   0        0.24        0.00      0.51 o 
   4   4   0        9.29       10.50      1.28 o 
   5   4   0        5.40        5.63      1.02 o 
   6   4   0        2.29        2.82      1.02 o 
  -4   5   0       24.20       18.70      4.35 o 
  -3   5   0       16.13       13.39      2.18 o 
  -2   5   0       15.98       13.55      1.40 o 
  -1   5   0       82.75       87.21      5.39 o 
   0   5   0        3.88        4.42      0.66 o 
   1   5   0      392.26      354.39     19.89 o 
   2   5   0        8.74        7.23      1.10 o 
   3   5   0       14.89       19.47      1.79 o 
   4   5   0       60.66       62.81      4.10 o 
   5   5   0        0.01       -0.51      0.51 o 
   6   5   0       12.57       11.78      1.54 o 
  -3   6   0        0.01       -1.28      2.30 o 
  -2   6   0        6.19        6.03      0.98 o 
  -1   6   0       62.46       67.68      4.36 o 
   0   6   0        1.09        1.87      0.64 o 
   1   6   0      139.64      124.83     17.33 o 
   2   6   0      347.26      298.99     15.59 o 
   3   6   0       16.43       19.72      1.79 o 
   4   6   0        0.41        0.00      0.51 o 
   5   6   0       14.52       14.34      1.79 o 
   6   6   0        0.55        0.26      0.77 o 
  -2   7   0        6.37        5.24      2.05 o 
  -1   7   0        0.27        0.35      0.77 o 
   0   7   0        9.00        7.50      1.79 o 
   1   7   0        1.01        0.10      1.54 o 
   2   7   0       11.65       14.13      2.05 o 
   3   7   0        0.24        1.54      0.77 o 
   4   7   0        7.21        7.68      1.28 o 
   5   7   0        3.25        2.05      1.02 o 
  -1   8   0        3.53        3.03      1.66 o 
   0   8   0        3.29        1.73      1.15 o 
   1   8   0       22.46       18.66      4.10 o 
   2   8   0      107.62       96.95      6.16 o 
   3   8   0        5.60        4.61      1.28 o 
   4   8   0        5.10        4.10      1.02 o 
   5   8   0        6.15        4.61      1.28 o 
   2   9   0        2.24        3.07      1.02 o 
   3   9   0        0.00        0.51      0.77 o 
  -3  -9   1       14.50       13.06      1.79 o 
  -2  -9   1        3.09        3.07      1.02 o 
  -4  -8   1        2.85        2.30      1.02 o 
  -3  -8   1      113.02      108.24      6.93 o 
  -2  -8   1       58.82       54.34      3.84 o 
  -1  -8   1       39.91       40.18      4.10 o 
   0  -8   1       34.52       30.29      5.76 o 
   1  -8   1        0.24        0.18      1.02 o 
  -5  -7   1       13.81       16.39      2.05 o 
  -4  -7   1        0.28       -0.51      0.51 o 
  -3  -7   1       12.81       14.34      1.79 o 
  -2  -7   1       87.36       72.37      5.77 o 
  -1  -7   1        0.00       -0.26      0.64 o 
   0  -7   1       12.18       12.52      1.92 o 
   1  -7   1       10.00        7.41      2.82 o 
   2  -7   1        0.22       -0.70      1.92 o 
  -6  -6   1        0.03       -0.26      0.77 o 
  -5  -6   1        0.42       -0.26      0.77 o 
  -4  -6   1        7.53        7.43      1.28 o 
  -3  -6   1      166.70      192.37     11.30 o 
  -2  -6   1      281.36      262.12     19.31 o 
  -1  -6   1      803.91      791.98     53.66 o 
   0  -6   1      111.03      101.47     12.83 o 
   1  -6   1       49.10       49.33      7.18 o 
   2  -6   1       22.70       22.24      1.85 o 
   3  -6   1        0.94        0.77      2.82 o 
  -6  -5   1        0.11       -0.51      0.51 o 
  -5  -5   1       22.38       25.87      2.31 o 
  -4  -5   1        2.44        3.84      0.77 o 
  -3  -5   1       27.33       27.93      2.31 o 
  -2  -5   1      232.09      203.78      7.56 o 
  -1  -5   1        4.01        5.74      1.54 o 
   0  -5   1      146.05      133.54      9.38 o 
   1  -5   1        8.45        8.57      1.79 o 
   2  -5   1        0.55        0.56      0.51 o 
   3  -5   1        5.66        6.21      1.18 o 
   4  -5   1       10.48        7.43      3.59 o 
  -6  -4   1        0.00        0.00      0.77 o 
  -5  -4   1        3.05        3.07      0.77 o 
  -4  -4   1        1.06        0.77      0.51 o 
  -3  -4   1      270.29      266.63     15.20 o 
  -2  -4   1      455.99      445.57     18.68 o 
  -1  -4   1     7614.10     8803.55    430.73 o 
   0  -4   1      176.08      173.38      9.78 o 
   1  -4   1      364.51      394.47     21.94 o 
   2  -4   1        7.22        6.83      2.82 o 
   3  -4   1        2.79        0.96      1.66 o 
   4  -4   1        0.07       -0.51      2.56 o 
  -5  -3   1        7.59        7.94      1.02 o 
  -4  -3   1       14.80       15.11      1.28 o 
  -3  -3   1      362.47      358.84     20.15 o 
  -2  -3   1      183.71      146.53      8.50 o 
  -1  -3   1        0.31       -0.34      0.34 o 
   0  -3   1       75.89       77.04      5.45 o 
   1  -3   1       19.41       20.83      1.28 o 
   2  -3   1       88.95       91.09      5.39 o 
   3  -3   1        8.64        8.24      1.41 o 
   4  -3   1       24.67        9.48      3.33 o 
   5  -3   1       12.97        4.87      2.82 o 
  -5  -2   1       27.92       28.42      1.75 o 
  -4  -2   1        6.53        5.32      0.98 o 
  -3  -2   1      195.78      190.32      9.74 o 
  -2  -2   1        0.13       -0.13      0.18 o 
  -1  -2   1    31089.26    51543.79   3340.55 o 
   0  -2   1       11.54       10.19      0.51 o 
   1  -2   1      594.23      619.79     20.68 o 
   2  -2   1       99.29       95.51      5.65 o 
   3  -2   1       14.74       18.00      3.33 o 
   4  -2   1        1.44        0.77      0.73 o 
   5  -2   1        1.11       -1.28      2.30 o 
  -5  -1   1        1.85        0.00      0.49 o 
  -4  -1   1        0.00        0.26      0.48 o 
  -3  -1   1      500.65      575.70     37.88 o 
  -2  -1   1     2179.55     2257.25     67.05 o 
  -1  -1   1        1.94        1.82      0.15 o 
   0  -1   1      584.99      571.12     24.72 o 
   1  -1   1      246.23      235.70      7.04 o 
   2  -1   1      694.97      815.93     31.82 o 
   3  -1   1        3.29        0.97      0.71 o 
   4  -1   1       12.67       13.71      1.55 o 
   5  -1   1       66.35       55.11      6.66 o 
  -6   0   1        4.13        2.56      2.56 o 
  -5   0   1       14.27       12.55      2.82 o 
  -4   0   1        8.38        6.18      2.31 o 
  -3   0   1        0.42       -0.57      0.57 o 
  -2   0   1      687.71      742.63     22.14 o 
  -1   0   1    14243.11    19661.45    581.04 o 
   0   0   1      917.44        0.00      1.61 o 
   1   0   1     1158.27     1121.37     33.09 o 
   2   0   1      426.22      440.41     15.43 o 
   3   0   1        5.31        5.93      0.67 o 
   4   0   1        3.39        2.44      1.28 o 
   5   0   1        8.16        7.43      2.56 o 
   6   0   1        1.54        0.77      2.05 o 
  -5   1   1       12.60        9.73      3.07 o 
  -4   1   1       32.87       29.77      4.87 o 
  -3   1   1       94.42      103.76      3.73 o 
  -2   1   1      574.03      588.29     19.73 o 
  -1   1   1       15.28       13.37      0.54 o 
   0   1   1     1562.60     1685.13     49.78 o 
   1   1   1      922.79      919.46     32.46 o 
   2   1   1      453.85      441.23     14.15 o 
   3   1   1      108.01      125.09      5.87 o 
   4   1   1       14.33       11.31      2.31 o 
   5   1   1       57.08       58.91      5.13 o 
  -5   2   1        0.67       -2.05      2.05 o 
  -4   2   1        0.26       -1.79      1.79 o 
  -3   2   1       31.77       31.01      1.85 o 
  -2   2   1      591.83      708.93     23.82 o 
  -1   2   1       21.52       20.25      0.83 o 
   0   2   1     1511.72     1526.07     45.27 o 
   1   2   1     1522.22     1582.81     46.82 o 
   2   2   1        0.50        0.36      0.51 o 
   3   2   1        8.87       10.86      0.63 o 
   4   2   1        8.13        6.96      0.63 o 
   5   2   1        0.25        0.43      0.51 o 
  -5   3   1       12.39        8.20      3.33 o 
  -4   3   1       78.13       59.48      7.18 o 
  -3   3   1        0.39        0.51      0.46 o 
  -2   3   1       41.20       50.24      2.51 o 
  -1   3   1        6.24        7.59      1.15 o 
   0   3   1       22.32       23.95      0.96 o 
   1   3   1      169.42      157.63      5.75 o 
   2   3   1        0.69        0.77      0.51 o 
   3   3   1      262.07      233.01     13.15 o 
   4   3   1        5.58        5.64      0.42 o 
   5   3   1        4.98        4.35      1.02 o 
   6   3   1        1.51        1.28      0.77 o 
  -4   4   1        0.76        0.26      2.30 o 
  -3   4   1       36.50       34.34      2.56 o 
  -2   4   1       89.58      100.58      4.68 o 
  -1   4   1       56.52       49.32      2.51 o 
   0   4   1      373.00      359.92     15.52 o 
   1   4   1      613.12      631.55     22.43 o 
   2   4   1      475.20      469.75     16.83 o 
   3   4   1       14.76       14.60      1.28 o 
   4   4   1        7.80        7.68      1.02 o 
   5   4   1        0.36       -0.26      0.51 o 
   6   4   1       34.09       40.23      3.07 o 
  -4   5   1       48.03       37.41      6.15 o 
  -3   5   1        2.11        1.28      2.56 o 
  -2   5   1        3.96        3.80      1.02 o 
  -1   5   1        9.39       11.04      0.92 o 
   0   5   1      154.11      146.20      6.60 o 
   1   5   1        7.74        7.25      0.85 o 
   2   5   1       25.73       25.78      1.53 o 
   3   5   1       20.18       17.68      1.54 o 
   4   5   1        0.16        0.51      0.51 o 
   5   5   1        4.86        5.12      1.02 o 
   6   5   1        0.10       -0.26      0.77 o 
  -3   6   1       14.66       12.04      4.10 o 
  -2   6   1        0.69        0.53      0.90 o 
  -1   6   1       12.44        9.99      1.28 o 
   0   6   1       51.14       48.44      2.51 o 
   1   6   1      156.35      157.19      7.16 o 
   2   6   1      203.48      175.33     25.58 o 
   3   6   1        2.00        1.79      0.77 o 
   4   6   1        2.09        1.28      0.77 o 
   5   6   1        0.15        0.77      0.77 o 
   6   6   1        3.66        4.35      1.28 o 
  -2   7   1       10.41        8.77      1.92 o 
  -1   7   1       10.83        8.77      1.18 o 
   0   7   1       57.10       57.82     13.20 o 
   1   7   1       10.40        8.97      2.31 o 
   2   7   1        2.03        2.74      0.77 o 
   3   7   1       22.24       19.73      2.05 o 
   4   7   1        0.08        0.26      0.77 o 
   5   7   1        7.91       10.76      1.54 o 
  -1   8   1        0.65        0.18      1.41 o 
   0   8   1        6.42        4.46      0.96 o 
   1   8   1       15.89       15.01      1.62 o 
   2   8   1        8.72       11.01      1.54 o 
   3   8   1        0.34        0.26      0.77 o 
   4   8   1        3.80        6.91      1.28 o 
   5   8   1        0.14        0.00      0.77 o 
   1   9   1        3.27        3.07      1.02 o 
   2   9   1        0.60       -0.26      0.77 o 
   3   9   1       12.54       13.32      1.79 o 
  -2  -9   2        1.58        1.02      0.77 o 
  -4  -8   2       20.19       16.91      2.05 o 
  -3  -8   2       55.56       54.08      3.84 o 
  -2  -8   2      270.94      245.77     14.40 o 
  -1  -8   2        9.63        7.78      1.54 o 
   0  -8   2       30.69       28.97      5.25 o 
  -5  -7   2        0.25       -0.51      0.51 o 
  -4  -7   2       48.01       48.18      3.59 o 
  -3  -7   2        3.72        2.56      0.77 o 
  -2  -7   2       10.13       12.36      1.66 o 
  -1  -7   2        2.77        2.71      0.73 o 
   0  -7   2       13.61       12.46      1.40 o 
   1  -7   2        0.57       -0.63      1.15 o 
   2  -7   2        1.34        2.15      0.98 o 
  -6  -6   2        1.50        0.51      0.77 o 
  -5  -6   2        0.90       -0.51      0.51 o 
  -4  -6   2       14.68       16.65      1.79 o 
  -3  -6   2       33.97       30.49      2.31 o 
  -2  -6   2     1099.67     1016.05     43.18 o 
  -1  -6   2        4.72        5.98      2.18 o 
   0  -6   2      164.62      162.76      7.69 o 
   1  -6   2        6.84        4.85      0.96 o 
   2  -6   2        7.88        8.95      2.18 o 
   3  -6   2        0.47        1.54      2.56 o 
  -6  -5   2        0.00       -0.26      0.77 o 
  -5  -5   2        1.21        1.54      0.77 o 
  -4  -5   2      219.56      235.21     13.62 o 
  -3  -5   2       98.12      102.12      6.16 o 
  -2  -5   2        0.04       -0.12      0.46 o 
  -1  -5   2        1.88        3.37      1.15 o 
   0  -5   2       65.81       66.09      8.21 o 
   1  -5   2       61.08       60.80      9.36 o 
   2  -5   2        3.98        4.10      0.95 o 
   3  -5   2       67.02       66.56      4.74 o 
  -5  -4   2        1.85        0.77      0.51 o 
  -4  -4   2        6.43        6.92      1.02 o 
  -3  -4   2      128.43      140.98      8.22 o 
  -2  -4   2     1941.94     2043.26     71.89 o 
  -1  -4   2      350.85      327.10     11.89 o 
   0  -4   2      231.67      217.30      9.72 o 
   1  -4   2      187.53      194.65      8.88 o 
   2  -4   2        4.96        7.84      1.17 o 
   3  -4   2        2.93        3.32      0.95 o 
   4  -4   2        0.50       -1.02      2.30 o 
  -5  -3   2       27.08       26.64      2.05 o 
  -4  -3   2      153.70      163.62      9.50 o 
  -3  -3   2      664.23      638.65     35.38 o 
  -2  -3   2       37.89       38.71      2.56 o 
  -1  -3   2        1.39        1.79      1.21 o 
   0  -3   2      358.34      349.90     12.65 o 
   1  -3   2      346.03      335.38     24.56 o 
   2  -3   2        2.32        2.57      1.15 o 
   3  -3   2      108.46      104.64     13.98 o 
   4  -3   2       23.58       21.48      2.95 o 
   5  -3   2        9.22        6.40      3.59 o 
  -5  -2   2        0.08       -0.51      0.51 o 
  -4  -2   2       14.29       10.56      1.46 o 
  -3  -2   2     1080.99     1192.08     40.05 o 
  -2  -2   2      919.38      901.04     35.12 o 
  -1  -2   2     1746.19     1820.42     60.49 o 
   0  -2   2       15.25       15.02      0.62 o 
   1  -2   2      246.05      261.37     15.96 o 
   2  -2   2       13.44       12.16      2.43 o 
   3  -2   2        0.20        0.36      0.71 o 
   4  -2   2       30.09       24.28      2.21 o 
   5  -2   2       37.49       28.95      5.12 o 
  -5  -1   2       81.64       75.56      6.41 o 
  -4  -1   2        0.26        1.10      0.77 o 
  -3  -1   2      335.48      355.53     12.75 o 
  -2  -1   2        1.22        2.23      0.48 o 
  -1  -1   2      255.70      233.93      7.02 o 
   0  -1   2      540.64      551.47     24.55 o 
   1  -1   2      235.45      230.41      8.30 o 
   2  -1   2      436.30      454.19     25.64 o 
   3  -1   2       73.45       73.15      3.94 o 
   4  -1   2        0.01       -0.03      0.90 o 
   5  -1   2       10.33       10.25      3.33 o 
  -6   0   2        6.44        4.10      2.56 o 
  -5   0   2        6.30        4.87      2.56 o 
  -4   0   2       36.21       39.39      3.20 o 
  -3   0   2      689.41      820.19     27.54 o 
  -2   0   2       78.01       78.41      3.71 o 
  -1   0   2     1606.55     1640.40     48.73 o 
   0   0   2        0.27       -0.26      1.28 o 
   1   0   2     1095.08     1093.48     45.78 o 
   2   0   2       59.70       55.83      2.30 o 
   3   0   2       10.41        6.86      1.04 o 
   4   0   2       68.71       64.52      4.10 o 
   5   0   2       64.89       58.09      3.72 o 
   6   0   2        1.94        0.26      2.05 o 
  -5   1   2       80.59       67.18      6.92 o 
  -4   1   2        9.70       11.09      1.09 o 
  -3   1   2       14.04       21.52      1.04 o 
  -2   1   2      222.20      251.00      8.49 o 
  -1   1   2      660.18      630.84     18.76 o 
   0   1   2        2.23        2.75      0.22 o 
   1   1   2      544.45      521.47     15.59 o 
   2   1   2     1035.35     1059.04     45.08 o 
   3   1   2        7.93        6.69      0.66 o 
   4   1   2        8.20        5.35      0.98 o 
   5   1   2        0.16        0.00      0.85 o 
  -5   2   2        1.74       -1.28      2.30 o 
  -3   2   2       14.78       20.99      1.45 o 
  -2   2   2      197.93      190.61      6.55 o 
  -1   2   2      237.80      231.36      7.90 o 
   0   2   2      121.36      106.82      3.26 o 
   1   2   2     4332.12     5161.14    152.80 o 
   2   2   2       48.27       45.87      2.59 o 
   3   2   2        0.51        0.38      0.36 o 
   4   2   2       39.26       42.34      4.87 o 
   5   2   2        5.98        6.12      0.85 o 
  -5   3   2       43.83       28.70      5.12 o 
  -3   3   2       11.87        9.05      1.04 o 
  -2   3   2      144.91      149.17      6.67 o 
  -1   3   2      299.06      274.81      9.32 o 
   0   3   2      299.37      290.26      8.83 o 
   1   3   2      456.40      430.89     15.34 o 
   2   3   2        6.15        5.30      0.33 o 
   3   3   2      108.81      105.54      6.42 o 
   4   3   2        3.42        3.27      0.37 o 
   5   3   2        0.38       -0.26      0.51 o 
   6   3   2        9.23       12.04      1.54 o 
  -4   4   2        9.87        7.43      2.82 o 
  -3   4   2       38.48       42.17      2.51 o 
  -2   4   2       24.25       23.51      2.18 o 
  -1   4   2       33.86       34.09      1.90 o 
   0   4   2       74.60       73.85      3.45 o 
   1   4   2      859.50      880.54     31.21 o 
   2   4   2      217.84      214.01      7.78 o 
   3   4   2        0.37        0.26      0.51 o 
   4   4   2        0.63        0.00      0.51 o 
   5   4   2        6.40        6.66      1.02 o 
   6   4   2        0.02       -0.51      0.51 o 
  -4   5   2       26.83       22.29      4.87 o 
  -2   5   2       33.11       27.36      1.79 o 
  -1   5   2       56.05       58.20      2.94 o 
   0   5   2      101.23      107.65      4.99 o 
   1   5   2        3.30        3.53      0.61 o 
   2   5   2      168.76      163.53      6.04 o 
   3   5   2        4.01        3.33      0.77 o 
   4   5   2        2.33        1.79      0.77 o 
   5   5   2        1.17        0.51      0.77 o 
   6   5   2        2.69        2.56      1.02 o 
  -3   6   2       18.00       15.88      4.35 o 
  -2   6   2        2.22        1.79      0.77 o 
  -1   6   2        9.23       10.11      1.12 o 
   0   6   2       13.72       14.12      1.28 o 
   1   6   2       10.87       13.22      1.23 o 
   2   6   2       44.19       44.16      2.40 o 
   3   6   2       18.27       20.24      1.79 o 
   4   6   2        0.45       -0.51      0.51 o 
   5   6   2        7.58        8.45      1.54 o 
   6   6   2        0.12       -0.51      0.77 o 
  -2   7   2        8.86        5.65      2.43 o 
  -1   7   2        0.12        1.54      0.77 o 
   0   7   2       19.36       19.70      1.55 o 
   1   7   2        6.62        6.77      1.02 o 
   2   7   2       28.86       28.18      2.31 o 
   3   7   2        7.07        5.38      1.02 o 
   4   7   2        1.19        2.05      1.02 o 
   5   7   2        4.63        5.63      1.28 o 
  -1   8   2        1.45        0.57      1.54 o 
   0   8   2        0.10        0.16      0.50 o 
   1   8   2        7.66        6.30      1.41 o 
   2   8   2        0.13        0.00      0.77 o 
   3   8   2       36.71       31.52      2.82 o 
   4   8   2        2.94        1.54      1.02 o 
   5   8   2        1.77        1.54      1.02 o 
   1   9   2        1.11       -0.26      0.77 o 
   2   9   2        0.56        0.77      0.77 o 
   3   9   2        2.91        1.54      1.02 o 
  -4  -8   3        1.12        2.05      1.02 o 
  -3  -8   3      181.50      161.75      9.76 o 
  -2  -8   3       55.01       52.80      3.84 o 
  -1  -8   3       59.83       59.39      3.53 o 
   0  -8   3        7.45        4.82      0.97 o 
  -5  -7   3       42.61       42.54      3.33 o 
  -4  -7   3       29.70       33.82      2.82 o 
  -3  -7   3        3.36        1.79      0.77 o 
  -2  -7   3       30.58       29.46      2.31 o 
  -1  -7   3       20.05       20.47      1.60 o 
   0  -7   3       32.91       28.01      2.08 o 
   1  -7   3        2.25        2.23      0.77 o 
   2  -7   3       37.35       36.85      3.07 o 
  -6  -6   3        1.09        1.02      0.77 o 
  -5  -6   3        0.69        1.54      0.77 o 
  -4  -6   3       83.87       90.78      5.64 o 
  -3  -6   3      234.44      236.80     13.63 o 
  -2  -6   3      332.86      301.37     13.23 o 
  -1  -6   3       19.43       19.00      1.40 o 
   0  -6   3       38.12       40.90      2.52 o 
   1  -6   3        1.96        1.22      0.73 o 
   2  -6   3        7.56        7.58      1.20 o 
   3  -6   3        1.38        1.60      0.96 o 
  -6  -5   3       21.20       23.82      2.05 o 
  -5  -5   3       17.44       16.65      1.79 o 
  -4  -5   3      140.96      153.25      8.98 o 
  -3  -5   3        0.32        0.51      0.51 o 
  -2  -5   3       85.93       88.47      3.47 o 
  -1  -5   3        7.21        6.66      0.92 o 
   0  -5   3      171.42      162.52      7.59 o 
   1  -5   3       16.55       16.18      3.46 o 
   2  -5   3       51.84       48.95      3.16 o 
   3  -5   3        0.00       -0.49      0.90 o 
  -5  -4   3        0.39        0.51      0.51 o 
  -4  -4   3      258.77      271.45     15.44 o 
  -3  -4   3      133.27      147.41      8.47 o 
  -2  -4   3      581.62      581.81     20.64 o 
  -1  -4   3      281.95      256.53      9.37 o 
   0  -4   3        5.36        3.87      0.72 o 
   1  -4   3        1.26        0.23      0.64 o 
   2  -4   3        4.16        3.65      1.54 o 
   3  -4   3       37.74       36.25      2.73 o 
   4  -4   3       12.84       12.04      3.84 o 
  -5  -3   3        0.35        0.51      0.51 o 
  -4  -3   3      130.47      146.34      8.47 o 
  -3  -3   3       24.03       22.55      1.79 o 
  -2  -3   3       85.71       88.00      3.24 o 
  -1  -3   3      121.75      114.71      4.31 o 
   0  -3   3      159.83      147.91      6.74 o 
   1  -3   3      140.54      139.32      6.46 o 
   2  -3   3        4.49        6.53      0.95 o 
   3  -3   3       16.60       16.60      2.05 o 
   4  -3   3       20.29       19.90      2.04 o 
   5  -3   3        4.90        2.82      2.82 o 
  -5  -2   3        0.77        0.33      0.48 o 
  -4  -2   3       65.16       79.12      6.31 o 
  -3  -2   3        0.05        0.10      0.37 o 
  -2  -2   3      201.37      211.19      7.18 o 
  -1  -2   3     1845.92     1831.23     68.97 o 
   0  -2   3      466.24      458.32     20.64 o 
   1  -2   3       13.68       11.95      1.28 o 
   2  -2   3        2.91        3.54      0.73 o 
   3  -2   3       99.71       96.19      4.98 o 
   4  -2   3        1.57        2.45      1.15 o 
   5  -2   3       16.62       13.06      3.84 o 
  -5  -1   3       15.33        8.20      2.56 o 
  -4  -1   3        0.56        0.42      0.22 o 
  -3  -1   3      310.17      338.23     12.14 o 
  -2  -1   3        0.58        1.17      0.37 o 
  -1  -1   3      671.15      676.23     20.11 o 
   0  -1   3      359.76      341.18     13.03 o 
   1  -1   3      114.39      115.08      4.13 o 
   2  -1   3       84.44       71.89      4.36 o 
   3  -1   3        0.49        1.11      0.69 o 
   4  -1   3        1.45        1.54      1.15 o 
   5  -1   3        0.48        1.28      2.30 o 
  -5   0   3        2.35        3.33      2.30 o 
  -4   0   3       37.52       38.14      2.03 o 
  -3   0   3      191.66      197.38      6.81 o 
  -2   0   3       15.02       14.59      0.60 o 
  -1   0   3      431.04      428.02     12.66 o 
   0   0   3     1232.93     1378.42     40.84 o 
   1   0   3      757.13      792.37     23.58 o 
   2   0   3       73.00       76.29      2.92 o 
   3   0   3        7.49        9.39      2.69 o 
   4   0   3       70.21       76.66      7.05 o 
   5   0   3       43.64       44.77      3.08 o 
   6   0   3        5.87        8.20      2.82 o 
  -5   1   3       80.05       58.71      6.41 o 
  -4   1   3       78.57       87.70      6.92 o 
  -3   1   3      232.32      259.75      8.90 o 
  -2   1   3      102.92      116.58      4.03 o 
  -1   1   3      298.02      291.22      8.73 o 
   0   1   3      600.76      550.71     16.37 o 
   1   1   3      248.35      240.97      7.23 o 
   2   1   3      171.34      168.12      5.87 o 
   3   1   3       42.83       45.01      2.06 o 
   4   1   3       44.29       45.88      2.77 o 
   5   1   3       14.43       12.20      1.60 o 
  -5   2   3        5.78        7.43      3.07 o 
  -4   2   3       51.32       57.67      5.13 o 
  -3   2   3       71.30       77.44      2.82 o 
  -2   2   3       23.33       30.72      1.22 o 
  -1   2   3       38.14       40.77      1.47 o 
   0   2   3       22.82       18.63      0.89 o 
   1   2   3     1532.73     1630.59     48.49 o 
   2   2   3       65.80       63.95      2.52 o 
   3   2   3      106.57       97.93      3.80 o 
   4   2   3       58.84       55.24      2.90 o 
   5   2   3       15.10       13.83      2.05 o 
   6   2   3        0.26        0.26      0.77 o 
  -5   3   3       63.62       60.74      7.43 o 
  -4   3   3       82.42       92.05      7.69 o 
  -3   3   3       34.16       30.05      2.56 o 
  -2   3   3        9.21        8.51      0.59 o 
  -1   3   3       73.02       74.25      2.71 o 
   0   3   3       10.80        9.59      0.55 o 
   1   3   3      259.74      261.97      9.42 o 
   2   3   3       34.07       38.40      1.52 o 
   3   3   3        9.25        8.99      1.20 o 
   4   3   3       10.90       11.25      0.68 o 
   5   3   3       40.00       37.93      2.82 o 
   6   3   3        8.38        9.73      1.54 o 
  -3   4   3        3.04        2.30      1.54 o 
  -2   4   3       26.08       31.12      1.75 o 
  -1   4   3       78.15       78.19      3.69 o 
   0   4   3       42.13       44.64      2.31 o 
   1   4   3      102.63      100.56      3.81 o 
   2   4   3        2.64        3.00      0.37 o 
   3   4   3       49.53       44.61      3.08 o 
   4   4   3        4.16        4.35      1.02 o 
   5   4   3        0.17       -0.51      0.51 o 
   6   4   3        2.89        2.56      1.02 o 
  -4   5   3       30.28       18.19      4.36 o 
  -3   5   3       16.64       15.37      2.82 o 
  -2   5   3        2.24        1.74      0.49 o 
  -1   5   3       24.66       25.76      1.55 o 
   0   5   3       29.57       32.78      1.84 o 
   1   5   3        1.26        0.51      0.46 o 
   2   5   3      127.73      132.01      4.97 o 
   3   5   3        4.65        5.12      0.61 o 
   4   5   3        7.58        7.17      1.28 o 
   5   5   3       15.51       14.34      1.79 o 
   6   5   3        9.19        7.17      1.28 o 
  -2   6   3        3.92        4.10      0.71 o 
  -1   6   3        5.02        5.16      0.71 o 
   0   6   3       32.47       29.95      2.82 o 
   1   6   3       11.53       11.64      1.66 o 
   2   6   3       18.42       20.29      1.92 o 
   3   6   3       11.27        8.96      1.28 o 
   4   6   3        0.04       -0.51      0.51 o 
   5   6   3        0.02       -0.77      0.77 o 
   6   6   3        1.87        2.05      1.02 o 
  -1   7   3       17.68       15.06      2.43 o 
   0   7   3        2.81        2.67      0.69 o 
   1   7   3       27.77       27.50      1.90 o 
   2   7   3       20.38       23.33      1.60 o 
   3   7   3        5.08        4.87      1.02 o 
   4   7   3        4.65        2.82      1.02 o 
   5   7   3        0.81        0.26      0.77 o 
  -1   8   3        0.46        0.02      0.74 o 
   0   8   3       13.17       12.04      1.54 o 
   1   8   3       12.02       13.06      1.54 o 
   2   8   3        1.98        3.07      1.02 o 
   3   8   3       30.14       26.39      2.56 o 
   4   8   3        0.57        0.51      1.02 o 
   5   8   3        0.49       -0.26      0.77 o 
   1   9   3        6.08        3.33      1.02 o 
   2   9   3        0.17       -0.51      0.77 o 
   3   9   3        0.89        1.54      1.02 o 
  -4  -8   4       26.83       23.82      2.31 o 
  -3  -8   4      127.68      120.06      7.44 o 
  -2  -8   4        3.19        3.07      1.02 o 
  -1  -8   4        5.73        4.55      2.05 o 
   0  -8   4        0.37        0.71      0.74 o 
  -5  -7   4       11.63       14.60      1.79 o 
  -4  -7   4        0.01        0.00      0.77 o 
  -3  -7   4       12.99       11.01      1.54 o 
  -2  -7   4        0.12        1.28      0.77 o 
  -1  -7   4       49.26       51.59      3.03 o 
   0  -7   4        1.29        0.95      0.74 o 
   1  -7   4       14.20       13.49      2.69 o 
   2  -7   4        2.61        1.86      0.97 o 
  -5  -6   4       10.17        9.22      1.28 o 
  -4  -6   4        3.30        2.82      0.77 o 
  -3  -6   4      132.40      126.53      7.70 o 
  -2  -6   4      189.55      180.76      8.15 o 
  -1  -6   4        1.13        1.05      0.64 o 
   0  -6   4        0.25        0.77      1.54 o 
   1  -6   4        8.09        7.17      2.69 o 
   2  -6   4        0.27        0.57      0.74 o 
   3  -6   4        0.07        0.59      0.95 o 
  -5  -5   4        0.03       -0.51      0.51 o 
  -4  -5   4        0.18        0.00      0.77 o 
  -3  -5   4        4.49        4.35      0.77 o 
  -2  -5   4       41.28       40.47      1.81 o 
  -1  -5   4       26.28       24.80      1.58 o 
   0  -5   4        1.16        2.82      0.73 o 
   1  -5   4        7.54        6.11      0.97 o 
   2  -5   4       15.17       14.72      1.62 o 
   3  -5   4       16.24       19.51      3.59 o 
  -5  -4   4        0.90        0.51      0.51 o 
  -4  -4   4        8.58       13.83      1.54 o 
  -3  -4   4       31.88       41.00      2.82 o 
  -2  -4   4      440.95      437.60     15.59 o 
  -1  -4   4        0.48        0.85      1.02 o 
   0  -4   4        0.34       -0.26      1.02 o 
   1  -4   4        2.14       -0.14      0.90 o 
   2  -4   4        0.71        1.89      0.77 o 
   3  -4   4       26.93       26.74      2.27 o 
   4  -4   4       48.99       46.13      6.92 o 
  -5  -3   4       65.97       69.47      4.36 o 
  -4  -3   4        5.81        5.63      0.77 o 
  -3  -3   4       91.72       92.39      5.39 o 
  -2  -3   4       36.42       38.84      2.63 o 
  -1  -3   4      106.74       89.58      4.26 o 
   0  -3   4       45.06       50.74      2.56 o 
   1  -3   4        0.37        0.38      0.77 o 
   2  -3   4        0.62       -0.26      1.15 o 
   3  -3   4        0.82        0.61      0.77 o 
   4  -3   4       41.75       38.27      2.87 o 
   5  -3   4        0.33        1.28      2.56 o 
  -5  -2   4       20.52       18.19      4.74 o 
  -4  -2   4       37.82       35.22      1.51 o 
  -3  -2   4       12.79       12.39      0.62 o 
  -2  -2   4        7.28        6.07      0.34 o 
  -1  -2   4       63.62       57.84      1.83 o 
   0  -2   4        0.13        0.36      0.18 o 
   1  -2   4        0.07       -0.04      0.25 o 
   2  -2   4       90.02       82.90      4.23 o 
   3  -2   4       58.03       62.77      3.60 o 
   4  -2   4      113.02      119.48      7.06 o 
   5  -2   4        4.79        5.12      3.07 o 
  -5  -1   4      159.89      106.29      8.73 o 
  -4  -1   4        6.38        7.51      0.55 o 
  -3  -1   4      103.50      110.41      4.08 o 
  -2  -1   4       11.81       11.79      0.47 o 
  -1  -1   4      150.23      147.74      4.47 o 
   0  -1   4       77.63       82.17      3.04 o 
   1  -1   4        4.90        6.39      1.04 o 
   2  -1   4       29.48       30.59      1.98 o 
   3  -1   4       26.81       27.54      1.98 o 
   4  -1   4      236.93      230.18     10.69 o 
   5  -1   4       42.24       44.33      5.89 o 
  -4   0   4        0.28        1.06      0.25 o 
  -3   0   4       15.16       15.83      1.28 o 
  -2   0   4      469.19      479.94     14.33 o 
  -1   0   4      245.91      248.29      7.40 o 
   0   0   4      181.86      158.29      6.07 o 
   1   0   4        5.78        6.70      1.04 o 
   2   0   4      384.86      399.32     13.64 o 
   3   0   4        4.68        2.05      0.77 o 
   4   0   4       44.88       49.08      3.08 o 
   5   0   4        8.44        6.17      1.32 o 
   6   0   4        3.91        6.66      2.56 o 
  -4   1   4        5.35        5.89      1.54 o 
  -3   1   4        2.58        2.71      0.51 o 
  -2   1   4        0.68        0.93      0.18 o 
  -1   1   4       70.30       65.50      2.05 o 
   0   1   4      233.74      209.42      6.31 o 
   1   1   4       13.21       13.46      0.64 o 
   2   1   4       39.10       32.99      1.79 o 
   3   1   4        0.01        0.77      0.54 o 
   4   1   4      232.17      223.97     10.18 o 
   5   1   4      138.58      149.13      7.27 o 
  -4   2   4       23.88       17.42      2.56 o 
  -3   2   4        7.58        7.57      0.87 o 
  -2   2   4      336.63      353.12     11.99 o 
  -1   2   4       24.15       23.96      0.98 o 
   0   2   4        0.01        0.04      0.31 o 
   1   2   4        8.60        9.34      0.54 o 
   2   2   4       37.84       34.21      1.53 o 
   3   2   4        2.55        1.90      0.42 o 
   4   2   4        0.50        0.80      0.61 o 
   5   2   4       48.26       52.72      3.08 o 
  -5   3   4       16.74        9.22      3.33 o 
  -4   3   4       23.76       27.41      3.59 o 
  -3   3   4        0.31       -0.26      0.46 o 
  -2   3   4       38.27       38.76      1.48 o 
  -1   3   4       86.28       93.03      3.34 o 
   0   3   4      439.74      412.91     13.91 o 
   1   3   4       23.55       27.81      1.28 o 
   2   3   4       26.63       25.91      1.13 o 
   3   3   4       49.86       49.66      4.13 o 
   4   3   4       18.75       16.88      0.93 o 
   5   3   4      123.29      126.76      7.70 o 
   6   3   4       10.72       12.81      1.79 o 
  -4   4   4        5.48        2.82      1.79 o 
  -3   4   4        0.33       -0.77      1.28 o 
  -2   4   4       12.56       13.89      1.12 o 
  -1   4   4        2.67        3.47      0.48 o 
   0   4   4       52.41       45.38      2.27 o 
   1   4   4       33.35       27.26      1.92 o 
   2   4   4       58.55       65.23      2.55 o 
   3   4   4        1.14        0.26      0.21 o 
   4   4   4        3.89        4.35      1.02 o 
   5   4   4       30.80       31.00      2.56 o 
   6   4   4       11.79       10.50      1.54 o 
  -3   5   4        9.81       10.25      2.56 o 
  -2   5   4       27.62       29.50      1.81 o 
  -1   5   4        7.35        7.23      0.77 o 
   0   5   4       71.78       79.79      3.82 o 
   1   5   4        0.43        0.72      0.43 o 
   2   5   4       23.24       22.46      1.13 o 
   3   5   4       11.13       10.51      0.91 o 
   4   5   4        5.49        5.38      1.02 o 
   5   5   4       44.96       44.59      3.33 o 
   6   5   4       15.58       15.37      2.05 o 
  -3   6   4        1.37        0.51      1.79 o 
  -2   6   4        2.02        1.45      0.69 o 
  -1   6   4        8.65        7.54      0.92 o 
   0   6   4       15.63       14.41      1.12 o 
   1   6   4       21.31       19.39      1.47 o 
   2   6   4       69.96       80.00      3.87 o 
   3   6   4       27.62       31.52      1.81 o 
   4   6   4        0.14        0.26      0.77 o 
   5   6   4        3.14        3.33      1.02 o 
   6   6   4       11.23        7.43      1.54 o 
  -2   7   4        5.32        3.07      2.05 o 
  -1   7   4        7.89        8.72      1.12 o 
   0   7   4        0.25        1.28      0.66 o 
   1   7   4        1.90        2.82      0.69 o 
   2   7   4        2.63        1.65      0.61 o 
   3   7   4        1.67        2.82      1.02 o 
   4   7   4        0.47       -0.51      0.77 o 
   5   7   4       18.99       18.96      2.31 o 
  -1   8   4        5.93        6.66      1.28 o 
   0   8   4        0.01        0.00      0.49 o 
   1   8   4        2.12        2.39      0.69 o 
   2   8   4       23.85       27.44      2.82 o 
   3   8   4        7.68        9.22      1.54 o 
   4   8   4        0.05        0.77      0.77 o 
   5   8   4        0.13       -0.51      0.77 o 
   1   9   4        3.36        1.54      0.73 o 
   2   9   4        0.34        0.51      0.77 o 
   3   9   4        6.82        5.63      1.28 o 
  -4  -8   5       16.96       17.93      2.05 o 
  -3  -8   5       46.55       44.08      3.33 o 
  -2  -8   5        0.00       -0.26      0.77 o 
  -1  -8   5        0.29       -0.30      1.02 o 
   0  -8   5        0.02        0.12      0.74 o 
  -5  -7   5        5.49        6.91      1.28 o 
  -4  -7   5        2.27        2.30      0.77 o 
  -3  -7   5        0.29       -0.26      0.77 o 
  -2  -7   5        0.01        1.02      0.77 o 
  -1  -7   5        3.16        1.51      0.72 o 
   0  -7   5       21.28       17.56      1.62 o 
   1  -7   5        7.00        7.25      2.05 o 
  -5  -6   5        1.89        1.28      0.77 o 
  -4  -6   5        0.14       -0.26      0.51 o 
  -3  -6   5       24.91       23.83      2.05 o 
  -2  -6   5        1.33       -0.17      0.46 o 
  -1  -6   5       10.44        9.62      1.12 o 
   0  -6   5       12.20       12.98      1.40 o 
   1  -6   5        7.50        6.87      1.18 o 
   2  -6   5        3.97        4.07      1.41 o 
  -5  -5   5        3.81        3.59      0.77 o 
  -4  -5   5        4.82        4.35      1.02 o 
  -3  -5   5        0.63        0.26      0.51 o 
  -2  -5   5       26.59       25.77      1.53 o 
  -1  -5   5        2.90        0.77      1.28 o 
   0  -5   5       19.98       19.69      1.40 o 
   1  -5   5        1.36        0.31      0.51 o 
   2  -5   5        8.75        7.43      1.28 o 
   3  -5   5       54.92       52.23      5.38 o 
  -5  -4   5        2.47        3.84      0.77 o 
  -4  -4   5        4.77        3.84      0.77 o 
  -3  -4   5       30.07       32.80      2.31 o 
  -2  -4   5        3.06        3.47      0.44 o 
  -1  -4   5       69.16       60.52      3.02 o 
   0  -4   5       96.10       94.44      4.60 o 
   1  -4   5       12.22        9.76      1.17 o 
   2  -4   5        4.07        5.75      1.28 o 
   3  -4   5       84.55       96.13      5.31 o 
   4  -4   5        0.01        1.96      1.15 o 
  -5  -3   5        0.40        0.51      0.51 o 
  -4  -3   5        0.09        0.00      0.51 o 
  -3  -3   5        3.62        3.40      0.33 o 
  -2  -3   5        4.67        5.03      0.39 o 
  -1  -3   5       20.37       16.96      0.93 o 
   0  -3   5        1.34        0.99      0.51 o 
   1  -3   5       20.00       24.33      2.31 o 
   2  -3   5        0.53        1.02      0.64 o 
   3  -3   5      155.07      159.77      7.88 o 
   4  -3   5      139.26      144.67      7.44 o 
   5  -3   5        1.94        2.56      2.82 o 
  -4  -2   5       14.64       12.95      0.93 o 
  -3  -2   5      157.27      166.75      7.28 o 
  -2  -2   5       21.30       21.17      0.80 o 
  -1  -2   5       39.26       37.01      1.26 o 
   0  -2   5       21.99       23.50      1.48 o 
   1  -2   5        8.92        8.11      0.92 o 
   2  -2   5        0.93       -0.19      0.49 o 
   3  -2   5       49.97       48.45      3.46 o 
   4  -2   5       20.78       17.01      1.98 o 
   5  -2   5        0.12        0.00      2.30 o 
  -5  -1   5       18.21       23.05      2.82 o 
  -4  -1   5        1.13        1.30      0.24 o 
  -3  -1   5        8.07        6.11      0.39 o 
  -2  -1   5      124.47      115.56      3.51 o 
  -1  -1   5      359.88      352.36     10.55 o 
   0  -1   5      375.36      370.34     11.00 o 
   1  -1   5      321.28      293.69     14.34 o 
   2  -1   5        0.54        1.54      1.02 o 
   3  -1   5       72.37       64.13      3.56 o 
   4  -1   5      312.52      323.18     14.60 o 
   5  -1   5        0.64        0.71      1.12 o 
  -5   0   5       63.74       61.26      5.13 o 
  -4   0   5       12.27       12.22      0.71 o 
  -3   0   5       42.05       49.43      1.77 o 
  -2   0   5       51.94       53.71      4.62 o 
  -1   0   5        0.71        0.60      0.16 o 
   0   0   5      201.25      197.38      5.98 o 
   1   0   5        3.40        3.25      0.38 o 
   2   0   5       16.56       14.94      1.23 o 
   3   0   5        1.75        1.44      0.66 o 
   4   0   5       70.56       64.84      4.23 o 
   5   0   5       63.75       63.79      4.74 o 
   6   0   5        6.19        1.54      2.05 o 
  -5   1   5       36.68       46.89      4.36 o 
  -4   1   5       13.74       11.53      2.05 o 
  -3   1   5       26.87       22.81      2.31 o 
  -2   1   5       97.00      101.44      7.19 o 
  -1   1   5      216.96      197.61      5.95 o 
   0   1   5      281.92      252.77     10.67 o 
   1   1   5      115.65      117.83      4.16 o 
   2   1   5        8.91        8.18      0.68 o 
   3   1   5        2.28        2.05      0.72 o 
   4   1   5      187.93      193.84      8.93 o 
   5   1   5       20.07       24.63      3.20 o 
  -5   2   5        6.46        3.07      1.79 o 
  -4   2   5        4.96        5.38      1.79 o 
  -3   2   5        7.74        6.59      0.71 o 
  -2   2   5        0.08        0.37      0.28 o 
  -1   2   5        7.64        6.86      0.89 o 
   0   2   5      405.14      420.75     12.60 o 
   1   2   5       19.71       22.00      1.70 o 
   2   2   5       64.12       60.76      2.42 o 
   3   2   5        1.63        1.92      0.69 o 
   4   2   5       10.24       10.34      1.28 o 
   5   2   5      192.13      192.51      9.51 o 
  -4   3   5       32.88       34.85      3.84 o 
  -3   3   5        4.71        3.59      1.54 o 
  -2   3   5        0.09       -0.07      0.18 o 
  -1   3   5       24.04       22.74      1.00 o 
   0   3   5        0.48        0.55      0.19 o 
   1   3   5        5.22        5.53      0.48 o 
   2   3   5       16.93       16.47      0.83 o 
   3   3   5       20.40       20.74      0.98 o 
   4   3   5       36.13       35.02      1.71 o 
   5   3   5       93.24       93.93      4.42 o 
   6   3   5      107.29      104.64      6.67 o 
  -4   4   5        3.38        4.10      1.79 o 
  -3   4   5        3.72        2.82      1.54 o 
  -2   4   5       10.46        9.17      0.92 o 
  -1   4   5        4.42        5.12      0.49 o 
   0   4   5      119.25      116.35      5.25 o 
   1   4   5        2.76        3.17      0.90 o 
   2   4   5       91.96       98.89      3.73 o 
   3   4   5        1.55        1.70      0.33 o 
   4   4   5        7.61        6.09      0.61 o 
   5   4   5       68.86       74.09      4.87 o 
   6   4   5       37.31       35.87      3.07 o 
  -3   5   5        1.59        0.77      1.79 o 
  -2   5   5       34.81       36.00      2.13 o 
  -1   5   5       61.64       57.68      2.94 o 
   0   5   5        0.06       -0.72      0.90 o 
   1   5   5        6.25        5.45      0.66 o 
   2   5   5        3.99        3.42      0.61 o 
   3   5   5        0.79        0.13      0.64 o 
   4   5   5        8.76        7.68      1.28 o 
   5   5   5      103.73       95.16      6.16 o 
   6   5   5      236.00      246.38     14.64 o 
  -3   6   5        1.41       -1.28      1.54 o 
  -2   6   5        4.29        2.56      1.54 o 
  -1   6   5        1.89        1.74      0.49 o 
   0   6   5        0.40        0.37      0.64 o 
   1   6   5       25.57       25.62      1.66 o 
   2   6   5        5.49        5.66      1.02 o 
   3   6   5        0.32        0.72      0.43 o 
   4   6   5        3.15        3.33      1.02 o 
   5   6   5        0.91        1.54      1.02 o 
   6   6   5       18.90       23.57      2.56 o 
  -2   7   5        8.51        7.17      2.31 o 
  -1   7   5       47.84       50.38      2.79 o 
   0   7   5        5.38        4.93      0.89 o 
   1   7   5        0.45        1.50      0.66 o 
   2   7   5        4.15        3.59      1.02 o 
   3   7   5       15.10       15.11      1.79 o 
   4   7   5       10.39       11.53      1.79 o 
   5   7   5       65.33       69.21      4.87 o 
  -1   8   5       10.88       11.65      1.35 o 
   0   8   5       18.15       17.87      1.66 o 
   1   8   5        1.95        1.28      0.69 o 
   2   8   5       11.71       11.79      1.28 o 
   3   8   5        0.02       -0.26      0.77 o 
   4   8   5        0.93        0.77      1.02 o 
   5   8   5        1.97        0.26      1.02 o 
   1   9   5        0.00       -0.51      0.51 o 
   2   9   5        7.94        7.43      1.28 o 
   3   9   5        1.26       -0.77      0.77 o 
  -4  -8   6        5.08        4.10      1.02 o 
  -3  -8   6        6.52        5.63      1.28 o 
  -2  -8   6        2.09        0.77      0.77 o 
  -1  -8   6        4.77        3.11      0.94 o 
   0  -8   6        0.20       -0.73      0.73 o 
  -5  -7   6        0.29        1.02      0.77 o 
  -4  -7   6        0.23       -0.51      0.51 o 
  -3  -7   6        2.44        0.77      0.77 o 
  -2  -7   6        1.42        1.02      0.77 o 
  -1  -7   6        9.78        6.06      1.15 o 
   0  -7   6        0.34        0.38      0.73 o 
   1  -7   6        5.20        4.47      1.17 o 
  -5  -6   6       13.76       15.11      1.79 o 
  -4  -6   6        0.95        0.51      0.77 o 
  -3  -6   6        9.28        7.17      1.02 o 
  -2  -6   6        4.18        3.12      1.28 o 
  -1  -6   6        9.38        6.72      1.28 o 
   0  -6   6        1.85        0.96      0.73 o 
   1  -6   6        0.04        0.05      0.50 o 
   2  -6   6       35.71       40.02      9.48 o 
  -5  -5   6        0.15        0.26      0.51 o 
  -4  -5   6        0.41       -0.26      0.51 o 
  -3  -5   6        2.15        3.07      0.77 o 
  -2  -5   6        1.23        1.28      0.43 o 
  -1  -5   6        6.15        6.28      0.89 o 
   0  -5   6       23.51       26.42      1.83 o 
   1  -5   6        7.47        6.76      1.28 o 
   2  -5   6       40.75       40.10      2.90 o 
   3  -5   6       99.94       97.03      5.55 o 
  -5  -4   6       12.92       14.60      1.54 o 
  -4  -4   6        0.00       -0.51      0.51 o 
  -3  -4   6        2.23        2.65      0.43 o 
  -2  -4   6        0.46        1.13      0.39 o 
  -1  -4   6        3.14        2.87      0.51 o 
   0  -4   6        1.07        0.58      0.49 o 
   1  -4   6        1.74        2.58      0.72 o 
   2  -4   6       38.76       40.22      2.73 o 
   3  -4   6        6.32        7.11      1.37 o 
   4  -4   6        4.92        1.11      1.41 o 
  -5  -3   6        6.54        8.96      1.02 o 
  -4  -3   6        0.52        0.00      0.51 o 
  -3  -3   6       32.07       32.16      2.26 o 
  -2  -3   6        0.38        0.61      0.52 o 
  -1  -3   6       49.02       45.91      3.68 o 
   0  -3   6      149.10      148.42      6.67 o 
   1  -3   6      230.69      215.98      9.71 o 
   2  -3   6       48.40       46.52      2.87 o 
   3  -3   6      205.66      203.45      9.68 o 
   4  -3   6        9.84       11.39      1.92 o 
  -4  -2   6       14.81       16.37      0.90 o 
  -3  -2   6        0.27       -0.13      0.16 o 
  -2  -2   6        7.38        7.29      0.41 o 
  -1  -2   6      123.09      116.36      3.60 o 
   0  -2   6      155.57      143.89      8.50 o 
   1  -2   6        2.16        2.28      1.28 o 
   2  -2   6        4.45        3.35      1.92 o 
   3  -2   6       29.03       33.61      3.59 o 
   4  -2   6      107.50      101.61      5.54 o 
   5  -2   6       30.94       37.15      5.64 o 
  -4  -1   6        5.16        4.22      0.48 o 
  -3  -1   6        2.61        2.24      0.22 o 
  -2  -1   6        2.48        2.17      0.59 o 
  -1  -1   6       85.78       88.90      2.77 o 
   0  -1   6      123.15      119.85      4.61 o 
   1  -1   6      722.77      751.11     31.97 o 
   2  -1   6      129.86      147.78      6.79 o 
   3  -1   6      137.86      146.40      6.97 o 
   4  -1   6       37.80       47.34      3.13 o 
   5  -1   6       59.47       57.12      3.74 o 
  -5   0   6        1.27        1.28      1.28 o 
  -4   0   6        9.62        9.99      1.79 o 
  -3   0   6        7.92        7.94      1.28 o 
  -2   0   6       14.73       12.28      1.15 o 
  -1   0   6       89.82       92.53      2.88 o 
   0   0   6      668.82      676.33     20.14 o 
   1   0   6       22.98       27.12      1.08 o 
   2   0   6      103.00      112.74      5.78 o 
   3   0   6      143.39      148.84      7.02 o 
   4   0   6      188.70      185.07      8.70 o 
   5   0   6      106.59      128.15      6.54 o 
   6   0   6        4.11        3.59      2.30 o 
  -5   1   6       15.18       12.29      2.31 o 
  -4   1   6       17.60       16.65      2.56 o 
  -3   1   6      138.86      142.80     10.27 o 
  -2   1   6      117.20      118.44      8.48 o 
  -1   1   6      542.58      550.90     16.41 o 
   0   1   6       16.23       15.99      0.70 o 
   1   1   6      203.03      211.98      7.35 o 
   2   1   6      327.96      332.99     15.41 o 
   3   1   6       51.55       53.22      2.81 o 
   4   1   6      175.99      183.05      8.49 o 
   5   1   6      471.13      521.28     22.95 o 
   6   1   6        0.28        0.51      1.54 o 
  -5   2   6        0.45        0.26      1.54 o 
  -4   2   6        3.05        3.84      1.79 o 
  -3   2   6        0.64       -0.51      1.02 o 
  -2   2   6        6.59        7.08      0.70 o 
  -1   2   6        1.08        0.97      0.24 o 
   0   2   6        2.16        1.48      0.34 o 
   1   2   6       38.38       37.79      1.74 o 
   2   2   6      156.51      151.00      5.63 o 
   3   2   6      154.39      130.52     11.41 o 
   4   2   6       11.64       11.61      1.23 o 
   5   2   6      141.89      157.20      7.34 o 
   6   2   6        3.74        3.59      1.79 o 
  -5   3   6        0.10       -1.54      1.54 o 
  -4   3   6       22.49       25.36      3.33 o 
  -3   3   6      108.84      118.03      8.98 o 
  -2   3   6      137.56      133.53      4.73 o 
  -1   3   6       41.98       35.69      1.62 o 
   0   3   6        6.85        7.02      0.50 o 
   1   3   6       11.15       11.92      0.88 o 
   2   3   6      107.42      100.53      3.73 o 
   3   3   6       11.22       10.42      1.55 o 
   4   3   6      329.69      310.93     13.61 o 
   5   3   6      638.01      678.90     44.50 o 
   6   3   6        3.28        2.56      1.02 o 
  -4   4   6       13.17       18.19      3.07 o 
  -3   4   6        3.35        1.54      1.54 o 
  -2   4   6       10.37       12.17      1.02 o 
  -1   4   6       62.36       55.40      2.70 o 
   0   4   6      133.29      138.66      6.17 o 
   1   4   6      100.28      101.57      4.68 o 
   2   4   6       26.35       25.19      1.23 o 
   3   4   6        0.00        0.43      0.30 o 
   4   4   6       30.32       31.18      1.71 o 
   5   4   6       75.39       63.33      4.36 o 
   6   4   6       85.80       80.76      5.38 o 
  -3   5   6        5.01        2.56      1.79 o 
  -2   5   6       94.03       97.52      4.74 o 
  -1   5   6       16.48       19.21      1.35 o 
   0   5   6        0.04       -0.36      0.38 o 
   1   5   6        3.68        4.11      0.61 o 
   2   5   6       12.11       11.04      1.02 o 
   3   5   6        3.43        2.91      0.54 o 
   4   5   6      242.17      245.34     14.40 o 
   5   5   6      167.23      192.82     11.55 o 
   6   5   6       40.52       47.40      3.59 o 
  -3   6   6        1.29        0.00      1.79 o 
  -2   6   6       19.74       22.80      3.59 o 
  -1   6   6       84.14       81.28      3.98 o 
   0   6   6        8.96        8.73      1.54 o 
   1   6   6       87.07       93.02      4.56 o 
   2   6   6        0.81       -0.09      0.46 o 
   3   6   6        9.17        9.34      1.66 o 
   4   6   6       29.08       31.51      2.56 o 
   5   6   6       10.47        9.73      1.54 o 
   6   6   6      121.50      134.41      8.46 o 
  -2   7   6       37.46       39.20      4.87 o 
  -1   7   6       23.87       25.75      1.78 o 
   0   7   6        0.39        0.00      0.48 o 
   1   7   6        9.14        7.68      1.04 o 
   2   7   6        4.15        3.91      0.80 o 
   3   7   6        0.14        0.77      0.77 o 
   4   7   6      141.58      138.07      8.73 o 
   5   7   6        0.35        1.28      1.02 o 
  -1   8   6       48.03       54.31      3.18 o 
   0   8   6       21.63       23.77      1.75 o 
   1   8   6       17.77       20.19      2.82 o 
   2   8   6       10.49        9.75      1.23 o 
   3   8   6        7.96        9.48      1.54 o 
   4   8   6        5.19        3.59      1.28 o 
   5   8   6        0.08       -0.77      0.77 o 
   1   9   6        7.82        9.07      1.66 o 
   2   9   6       22.89       21.01      2.31 o 
   3   9   6        0.04       -0.26      0.77 o 
  -3  -8   7        0.12        1.02      0.77 o 
  -2  -8   7        0.00       -0.51      0.77 o 
  -1  -8   7        0.57       -0.51      0.77 o 
   0  -8   7        0.30        0.33      0.74 o 
  -5  -7   7        0.87        0.77      0.77 o 
  -4  -7   7        0.03       -0.51      0.51 o 
  -3  -7   7        0.42        0.77      0.51 o 
  -2  -7   7        0.00        0.26      0.51 o 
  -1  -7   7        0.38       -0.60      1.28 o 
   0  -7   7        6.33        6.82      1.18 o 
   1  -7   7       24.60       24.35      2.24 o 
  -5  -6   7        0.05       -0.51      0.51 o 
  -4  -6   7        0.17       -0.26      0.51 o 
  -3  -6   7        6.02        3.33      0.77 o 
  -2  -6   7        1.60        1.90      0.61 o 
  -1  -6   7        1.19        2.22      0.69 o 
   0  -6   7        0.43        0.82      0.50 o 
   1  -6   7        0.81        1.91      0.94 o 
   2  -6   7       34.04       27.98      3.33 o 
  -5  -5   7        1.60        2.82      0.77 o 
  -4  -5   7        0.15        0.77      0.51 o 
  -3  -5   7        1.27        0.51      0.51 o 
  -2  -5   7       11.81       12.34      1.66 o 
  -1  -5   7        0.02       -0.34      0.64 o 
   0  -5   7       80.23       75.68      3.99 o 
   1  -5   7       99.52      100.20      9.11 o 
   2  -5   7       91.89       85.25      4.74 o 
   3  -5   7       15.09       13.94      2.04 o 
  -5  -4   7        0.87        0.51      0.51 o 
  -4  -4   7        0.00       -0.26      0.51 o 
  -3  -4   7        1.49        1.33      0.34 o 
  -2  -4   7        2.65        3.00      0.59 o 
  -1  -4   7       27.39       25.28      2.31 o 
   0  -4   7        2.81        3.66      0.69 o 
   1  -4   7       24.11       23.54      1.81 o 
   2  -4   7       92.13      101.13      6.28 o 
   3  -4   7       12.40       12.51      1.62 o 
   4  -4   7       29.51       29.83      6.79 o 
  -4  -3   7       31.41       32.29      2.31 o 
  -3  -3   7       13.36       12.30      0.91 o 
  -2  -3   7      222.72      212.98     11.64 o 
  -1  -3   7        6.37        5.73      0.61 o 
   0  -3   7       81.27       81.76      3.88 o 
   1  -3   7      305.67      314.27     13.82 o 
   2  -3   7      112.27      106.75      7.83 o 
   3  -3   7       41.44       47.03      5.38 o 
   4  -3   7      118.66      122.24      6.64 o 
  -4  -2   7       13.68       12.71      0.85 o 
  -3  -2   7        1.33        1.04      0.22 o 
  -2  -2   7        1.38        1.34      0.30 o 
  -1  -2   7        6.02        6.36      0.48 o 
   0  -2   7       57.38       63.46      3.02 o 
   1  -2   7      357.78      352.01     15.34 o 
   2  -2   7       66.31       59.95      3.37 o 
   3  -2   7        7.47        6.22      1.12 o 
   4  -2   7       94.17      101.01      7.05 o 
   5  -2   7        0.54        0.17      1.41 o 
  -4  -1   7      106.79      116.49      5.11 o 
  -3  -1   7        0.40        0.56      0.22 o 
  -2  -1   7      149.22      161.70      4.89 o 
  -1  -1   7        0.02        0.18      0.14 o 
   0  -1   7        9.75        8.86      0.49 o 
   1  -1   7      672.48      782.25     33.24 o 
   2  -1   7       55.92       54.26      3.02 o 
   3  -1   7      187.14      186.91      8.70 o 
   4  -1   7      434.36      460.38     21.93 o 
   5  -1   7        0.22        1.12      1.09 o 
  -5   0   7        7.94        9.99      2.05 o 
  -4   0   7       45.95       47.67      4.10 o 
  -3   0   7        9.62       11.01      1.54 o 
  -2   0   7       22.98       23.58      2.31 o 
  -1   0   7      652.75      703.94     20.93 o 
   0   0   7       43.20       41.58      1.43 o 
   1   0   7      522.28      516.48     15.47 o 
   2   0   7       12.95       12.36      1.17 o 
   3   0   7       11.10       12.96      1.42 o 
   4   0   7      127.48      141.11      6.90 o 
   5   0   7       29.39       30.15      2.58 o 
   6   0   7        2.88        1.54      2.30 o 
  -5   1   7        5.59        4.87      1.79 o 
  -4   1   7       42.24       47.92      4.36 o 
  -3   1   7       73.98       68.48      5.39 o 
  -2   1   7       35.62       28.71      2.56 o 
  -1   1   7       12.90       12.81      0.85 o 
   0   1   7       81.39       80.16      2.61 o 
   1   1   7       78.73       90.08      2.95 o 
   2   1   7        2.69        3.42      0.48 o 
   3   1   7      983.87     1045.42     44.49 o 
   4   1   7      389.75      403.72     17.81 o 
   5   1   7       24.48       22.77      2.08 o 
   6   1   7        4.57        3.84      1.27 o 
  -5   2   7        8.28        7.68      2.31 o 
  -4   2   7       28.20       24.34      3.07 o 
  -3   2   7       54.72       55.89      4.87 o 
  -2   2   7       42.80       44.89      1.70 o 
  -1   2   7      445.68      474.04     15.90 o 
   0   2   7       65.41       67.12      2.21 o 
   1   2   7       68.87       63.18      2.18 o 
   2   2   7       49.09       49.93      2.07 o 
   3   2   7       75.03       80.62      3.99 o 
   4   2   7      131.39      136.69      6.53 o 
   5   2   7      151.78      167.10     11.04 o 
   6   2   7       26.74       25.62      3.33 o 
  -5   3   7        1.03        3.07      1.79 o 
  -4   3   7        1.23        0.00      1.28 o 
  -3   3   7      139.15      149.92     11.04 o 
  -2   3   7      146.87      142.80      4.94 o 
  -1   3   7        0.07       -0.22      0.22 o 
   0   3   7        0.54        0.31      0.31 o 
   1   3   7       20.24       21.59      1.10 o 
   2   3   7       46.88       53.34      2.72 o 
   3   3   7     1279.82     1322.05     46.40 o 
   4   3   7       27.29       26.90      1.84 o 
   5   3   7      200.67      196.51      9.16 o 
   6   3   7        0.35       -0.77      0.77 o 
  -4   4   7        0.74        1.54      1.79 o 
  -3   4   7       34.75       31.00      3.84 o 
  -2   4   7       79.49       82.23      3.93 o 
  -1   4   7        0.45        2.37      1.41 o 
   0   4   7       78.66       84.40      4.01 o 
   1   4   7       43.87       49.69      2.95 o 
   2   4   7       22.15       22.50      1.16 o 
   3   4   7       65.04       67.40      2.70 o 
   4   4   7       24.18       24.29      1.45 o 
   5   4   7      156.52      150.44      9.24 o 
   6   4   7       16.69       16.91      2.05 o 
  -3   5   7       42.45       46.12      4.87 o 
  -2   5   7       60.37       67.71      3.41 o 
  -1   5   7       12.58       12.22      1.15 o 
   0   5   7       28.75       28.34      1.71 o 
   1   5   7       20.40       24.00      1.60 o 
   2   5   7       38.07       39.20      2.15 o 
   3   5   7      492.10      493.35     21.27 o 
   4   5   7       47.69       51.90      2.72 o 
   5   5   7      233.86      235.67     13.88 o 
   6   5   7        1.49        1.79      1.02 o 
  -3   6   7        3.36        3.84      2.05 o 
  -2   6   7       63.11       72.54      6.66 o 
  -1   6   7       99.01      104.38      4.98 o 
   0   6   7        1.74        0.99      0.48 o 
   1   6   7       81.94       86.44      4.25 o 
   2   6   7        5.36        5.46      0.80 o 
   3   6   7       18.53       15.69      1.35 o 
   4   6   7        1.11        1.02      0.77 o 
   5   6   7       32.08       34.08      2.82 o 
   6   6   7        0.98        2.05      1.02 o 
  -2   7   7        4.59        1.54      1.79 o 
  -1   7   7        8.31        8.92      0.94 o 
   0   7   7       16.54       18.20      1.37 o 
   1   7   7       45.49       46.10      2.65 o 
   2   7   7        0.31        0.37      0.61 o 
   3   7   7       73.54       71.03      3.61 o 
   4   7   7       72.98       68.96      4.87 o 
   5   7   7       91.71       98.72      6.67 o 
  -1   8   7       80.85      104.34      8.97 o 
   0   8   7       22.45       25.73      1.98 o 
   1   8   7       18.21       18.92      1.66 o 
   2   8   7       23.82       25.55      2.18 o 
   3   8   7        6.63        4.35      1.28 o 
   4   8   7        2.60        1.54      1.02 o 
   5   8   7        0.04        0.26      0.77 o 
   1   9   7       26.17       26.63      2.13 o 
   2   9   7        7.25        3.33      1.28 o 
   3   9   7        3.48        2.56      1.02 o 
  -3  -8   8        0.91        0.00      0.77 o 
  -2  -8   8        0.21       -0.26      0.77 o 
  -1  -8   8        0.38        0.77      0.77 o 
  -4  -7   8        5.57        7.17      1.28 o 
  -3  -7   8        4.15        3.59      0.77 o 
  -2  -7   8        6.73        7.68      1.28 o 
  -1  -7   8        0.57       -0.17      0.69 o 
   0  -7   8       57.77       52.02      3.33 o 
   1  -7   8       23.66       24.50      2.24 o 
  -5  -6   8        7.74        7.94      1.28 o 
  -4  -6   8        5.48        5.38      1.02 o 
  -3  -6   8        0.80        1.54      0.77 o 
  -2  -6   8        0.07       -0.15      0.43 o 
  -1  -6   8        0.10       -0.51      0.51 o 
   0  -6   8       13.36       11.26      1.41 o 
   1  -6   8       14.43       17.30      3.46 o 
   2  -6   8        0.92       -0.37      0.95 o 
  -5  -5   8        0.19        0.00      0.51 o 
  -4  -5   8        5.93        5.89      1.02 o 
  -3  -5   8       25.63       24.08      2.05 o 
  -2  -5   8        6.94        5.46      0.61 o 
  -1  -5   8        2.27        0.85      0.46 o 
   0  -5   8       92.73       94.56      5.90 o 
   1  -5   8       28.07       30.96      2.27 o 
   2  -5   8       53.06       50.84      3.36 o 
   3  -5   8       50.52       53.12      3.72 o 
  -5  -4   8       30.81       32.79      2.31 o 
  -4  -4   8        1.28        0.51      0.51 o 
  -3  -4   8        3.05        2.84      0.43 o 
  -2  -4   8       69.06       67.29      3.07 o 
  -1  -4   8       15.31       16.03      1.09 o 
   0  -4   8       36.33       37.81      3.08 o 
   1  -4   8        9.30       12.28      1.41 o 
   2  -4   8        0.00        1.62      0.92 o 
   3  -4   8       44.02       46.01      3.33 o 
   4  -4   8        7.52        6.36      3.20 o 
  -4  -3   8        6.87        6.40      0.77 o 
  -3  -3   8        0.64        0.19      0.26 o 
  -2  -3   8       12.83       14.48      0.88 o 
  -1  -3   8       36.78       37.14      1.90 o 
   0  -3   8       55.35       57.71      2.89 o 
   1  -3   8        1.32        1.62      0.69 o 
   2  -3   8      358.39      368.13     24.24 o 
   3  -3   8      131.87      141.21     10.27 o 
   4  -3   8       30.76       28.91      2.79 o 
  -4  -2   8        4.96        4.56      0.46 o 
  -3  -2   8        8.46        8.25      0.43 o 
  -2  -2   8      289.29      298.38     10.09 o 
  -1  -2   8      100.28       98.73      4.33 o 
   0  -2   8        6.21        5.79      0.61 o 
   1  -2   8       73.56       91.09      5.64 o 
   2  -2   8        1.94        2.56      0.89 o 
   3  -2   8      128.81      126.07      6.35 o 
   4  -2   8       13.03       15.52      2.56 o 
   5  -2   8       13.11       12.41      3.07 o 
  -4  -1   8      128.59      130.60      5.67 o 
  -3  -1   8      145.81      141.21      4.94 o 
  -2  -1   8       65.43       66.48      2.11 o 
  -1  -1   8       19.99       22.96      0.83 o 
   0  -1   8       30.55       32.23      1.19 o 
   1  -1   8       45.38       49.12      3.97 o 
   2  -1   8     2566.11     3009.36    126.93 o 
   3  -1   8      102.84      107.58      5.43 o 
   4  -1   8      257.96      273.88     23.02 o 
   5  -1   8        3.78        3.59      2.05 o 
  -5   0   8        0.00        1.02      1.28 o 
  -4   0   8       14.78       19.98      2.56 o 
  -3   0   8        0.44        1.54      1.02 o 
  -2   0   8       44.75       43.84      3.59 o 
  -1   0   8       36.83       40.89      1.35 o 
   0   0   8       49.65       43.32      1.50 o 
   1   0   8       11.87       11.15      0.91 o 
   2   0   8       55.22       51.78      4.74 o 
   3   0   8      225.47      228.58     10.37 o 
   4   0   8       28.15       31.71      2.52 o 
   5   0   8       20.52       19.77      2.43 o 
   6   0   8       28.47       42.27      5.38 o 
  -5   1   8        5.66       10.24      2.05 o 
  -4   1   8      134.17      137.83     10.01 o 
  -3   1   8      206.06      185.66     13.11 o 
  -2   1   8       14.20       13.07      1.79 o 
  -1   1   8        0.18        0.12      0.33 o 
   0   1   8        4.29        4.44      0.38 o 
   1   1   8       81.62       68.52      2.30 o 
   2   1   8     5640.84     7642.80    345.79 o 
   3   1   8        3.48        4.43      0.80 o 
   4   1   8      621.29      662.34     28.69 o 
   5   1   8       18.81       15.99      1.81 o 
   6   1   8        3.92        5.19      1.35 o 
  -5   2   8       10.48       10.76      2.31 o 
  -4   2   8       11.92       10.25      2.31 o 
  -3   2   8       57.94       57.94      4.87 o 
  -2   2   8      110.66       95.51      7.19 o 
  -1   2   8       19.76       19.24      1.21 o 
   0   2   8      312.05      304.07     14.94 o 
   1   2   8        2.59        2.34      0.39 o 
   2   2   8      204.71      216.86      8.00 o 
   3   2   8       51.16       43.43      2.44 o 
   4   2   8       29.08       32.71      2.15 o 
   5   2   8        1.20        1.59      1.66 o 
   6   2   8        0.11       -1.02      1.28 o 
  -4   3   8        5.11        2.82      1.54 o 
  -3   3   8       59.85       60.24      5.38 o 
  -2   3   8      122.75      132.14      5.92 o 
  -1   3   8       16.15       15.38      1.03 o 
   0   3   8        0.02       -0.15      0.39 o 
   1   3   8        7.92        6.80      0.66 o 
   2   3   8     1453.57     1611.48     57.16 o 
   3   3   8       91.42       95.02      4.54 o 
   4   3   8      476.63      467.64     20.34 o 
   5   3   8       46.00       45.26      2.77 o 
  -4   4   8        0.44        0.26      1.54 o 
  -3   4   8       58.78       56.13      5.38 o 
  -2   4   8      242.99      256.92     11.25 o 
  -1   4   8       13.38       11.86      0.89 o 
   0   4   8      244.53      257.48     11.20 o 
   1   4   8       79.04       83.14      3.94 o 
   2   4   8      115.61      117.77      5.41 o 
   3   4   8       47.10       43.04      3.08 o 
   4   4   8        7.00        4.87      0.72 o 
   5   4   8       52.99       50.49      3.59 o 
   6   4   8       43.30       47.66      3.59 o 
  -3   5   8        0.06       -0.26      1.54 o 
  -2   5   8       56.58       62.54      5.64 o 
  -1   5   8        5.92        6.71      1.66 o 
   0   5   8       37.47       32.09      2.56 o 
   1   5   8       30.19       35.65      2.03 o 
   2   5   8       51.70       56.67      4.49 o 
   3   5   8      133.60      147.44      6.76 o 
   4   5   8      112.85      118.53      5.51 o 
   5   5   8       13.54       12.81      1.79 o 
   6   5   8       21.68       22.29      2.56 o 
  -3   6   8        2.98        1.54      1.79 o 
  -2   6   8      104.99      104.64      8.72 o 
  -1   6   8      145.18      161.84      7.34 o 
   0   6   8       18.78       22.31      1.55 o 
   1   6   8      177.70      184.94      8.33 o 
   2   6   8       27.96       29.23      1.84 o 
   3   6   8       32.43       32.39      1.97 o 
   4   6   8        3.23        3.59      1.02 o 
   5   6   8       48.28       56.12      4.10 o 
   6   6   8       57.72       64.84      4.61 o 
  -2   7   8        5.36        4.87      2.30 o 
  -1   7   8        0.23        0.26      0.51 o 
   0   7   8       41.52       46.40      2.70 o 
   1   7   8       67.89       69.23      3.63 o 
   2   7   8        0.27        0.09      0.51 o 
   3   7   8       34.61       34.15      2.15 o 
   4   7   8       14.84       14.60      2.05 o 
   5   7   8        0.03        0.51      0.77 o 
   0   8   8        3.74        3.76      1.02 o 
   1   8   8       99.95      103.59      5.17 o 
   2   8   8       10.32       10.73      1.66 o 
   3   8   8        5.35        4.87      1.28 o 
   4   8   8        8.51        7.94      1.54 o 
   5   8   8        7.33        8.71      1.54 o 
   2   9   8        0.08       -0.77      0.77 o 
   3   9   8        1.90        0.00      0.77 o 
  -3  -8   9        0.25        1.02      0.77 o 
  -2  -8   9        0.97        0.51      0.77 o 
  -1  -8   9        0.01       -0.77      0.77 o 
  -4  -7   9        2.71        2.56      0.77 o 
  -3  -7   9        0.83        0.77      0.77 o 
  -2  -7   9        3.13        3.59      1.02 o 
  -1  -7   9       25.57       24.51      1.90 o 
   0  -7   9        5.54        5.06      1.15 o 
   1  -7   9       48.10       43.88      3.10 o 
  -5  -6   9        1.41        2.56      0.77 o 
  -4  -6   9        2.62        2.56      0.77 o 
  -3  -6   9        1.61        3.59      0.77 o 
  -2  -6   9       21.06       18.65      2.95 o 
  -1  -6   9        1.81        1.54      0.77 o 
   0  -6   9        0.48        0.26      0.71 o 
   1  -6   9        0.04        0.17      0.92 o 
   2  -6   9        5.81        5.75      1.54 o 
  -5  -5   9       39.48       47.92      3.33 o 
  -4  -5   9        1.76        1.54      0.51 o 
  -3  -5   9        4.17        2.82      0.77 o 
  -2  -5   9       14.26       14.81      0.98 o 
  -1  -5   9       22.31       23.66      1.66 o 
   0  -5   9        3.55        4.75      1.28 o 
   1  -5   9      263.25      280.39     22.12 o 
   2  -5   9       45.25       44.39      5.51 o 
   3  -5   9       82.92       84.99      6.92 o 
  -4  -4   9        0.06        0.51      0.51 o 
  -3  -4   9        5.76        5.32      0.61 o 
  -2  -4   9       31.86       29.79      1.53 o 
  -1  -4   9       27.99       31.16      1.78 o 
   0  -4   9        6.42        6.10      0.89 o 
   1  -4   9        8.66        7.16      1.79 o 
   2  -4   9       38.63       37.80      6.41 o 
   3  -4   9        0.13       -0.31      2.30 o 
   4  -4   9        2.70        2.35      1.35 o 
  -4  -3   9       65.88       70.76      4.36 o 
  -3  -3   9        3.36        3.45      0.37 o 
  -2  -3   9       45.81       47.03      2.34 o 
  -1  -3   9      163.49      147.43      6.48 o 
   0  -3   9        9.08        9.57      1.04 o 
   1  -3   9     1071.52     1125.47     99.64 o 
   2  -3   9       67.12       64.21      4.10 o 
   3  -3   9      386.11      435.65     19.56 o 
   4  -3   9        0.70       -0.94      0.94 o 
  -4  -2   9       25.33       23.63      1.28 o 
  -3  -2   9        5.60        5.80      0.39 o 
  -2  -2   9        0.79        0.90      0.39 o 
  -1  -2   9      129.42      145.97      6.40 o 
   1  -2   9      127.74      127.76     10.40 o 
   2  -2   9       59.91       60.80      3.45 o 
   3  -2   9        0.01        1.02      0.89 o 
   4  -2   9        8.14        6.36      1.54 o 
   5  -2   9       28.27       33.35      3.13 o 
  -4  -1   9      145.28      149.93     10.53 o 
  -3  -1   9       53.17       47.84      2.27 o 
  -2  -1   9       88.20       84.85      3.01 o 
  -1  -1   9      215.32      226.10      7.67 o 
   0  -1   9      167.58      186.87      8.21 o 
   1  -1   9     2381.55     2994.00    125.97 o 
   2  -1   9       15.44       12.24      1.67 o 
   3  -1   9      537.48      566.07     34.93 o 
   4  -1   9      127.36      138.50      6.97 o 
   5  -1   9        1.40        1.48      1.12 o 
  -5   0   9        1.22        0.51      1.28 o 
  -4   0   9       77.13       81.54      6.41 o 
  -3   0   9       87.14       76.96      5.90 o 
  -2   0   9        2.14        2.59      0.31 o 
  -1   0   9      266.61      292.69      9.89 o 
   0   0   9      401.55      450.59     15.17 o 
   1   0   9      342.36      347.39     17.48 o 
   2   0   9       16.86       16.10      1.45 o 
   3   0   9       26.09       32.11      2.26 o 
   4   0   9      159.27      178.39     13.74 o 
   5   0   9        0.08       -0.19      0.98 o 
  -5   1   9       27.43       35.35      3.84 o 
  -4   1   9       59.64       55.11      4.87 o 
  -3   1   9      184.22      176.31     12.34 o 
  -2   1   9       34.83       30.24      2.82 o 
  -1   1   9       96.34       98.68      3.55 o 
   0   1   9      667.13      694.75     23.35 o 
   1   1   9      491.37      535.91     22.72 o 
   2   1   9      217.48      282.19     17.78 o 
   3   1   9      268.99      284.05     12.65 o 
   4   1   9      241.23      267.71     19.42 o 
   5   1   9       28.69       33.08      2.54 o 
   6   1   9        0.01        0.26      1.09 o 
  -5   2   9        0.33        0.26      1.54 o 
  -4   2   9       20.73       22.29      3.07 o 
  -3   2   9      131.71      133.49      9.75 o 
  -2   2   9      119.63      111.69      8.22 o 
  -1   2   9      147.39      175.12      6.06 o 
   0   2   9     2696.26     3108.54    103.35 o 
   1   2   9       41.96       36.98      2.08 o 
   2   2   9       40.17       36.61      2.08 o 
   3   2   9       97.00      104.76      4.99 o 
   4   2   9      239.75      265.02     11.78 o 
   5   2   9       96.57       99.53      5.17 o 
   6   2   9        9.69       13.83      2.82 o 
  -4   3   9        0.10       -0.77      1.28 o 
  -3   3   9       81.88       79.75      6.67 o 
  -2   3   9        0.02       -0.25      0.25 o 
  -1   3   9      337.40      356.37     12.13 o 
   0   3   9      530.07      562.41     23.75 o 
   1   3   9       20.74       21.52      2.05 o 
   2   3   9      396.35      394.89     17.16 o 
   3   3   9       19.02       18.77      1.42 o 
   4   3   9       50.26       46.44      2.70 o 
   5   3   9       17.86       16.44      1.51 o 
   6   3   9        2.43        1.79      1.79 o 
  -4   4   9        2.59        1.79      1.79 o 
  -3   4   9       45.30       53.56      5.13 o 
  -2   4   9      429.29      485.73     20.76 o 
  -1   4   9        0.12        1.06      0.51 o 
   0   4   9     1264.81     1383.18     60.04 o 
   1   4   9        2.45        0.85      0.90 o 
   2   4   9       69.67       67.46      3.32 o 
   3   4   9        4.65        3.91      0.72 o 
   4   4   9       62.93       64.07      3.17 o 
   5   4   9      137.65      132.94      8.21 o 
   6   4   9        8.74        7.43      1.54 o 
  -3   5   9        7.83        6.92      2.31 o 
  -2   5   9        2.21        1.79      1.54 o 
  -1   5   9      161.69      168.37      7.53 o 
   0   5   9      211.99      218.87      9.76 o 
   1   5   9        0.36        0.77      0.46 o 
   2   5   9       24.28       24.49      1.60 o 
   3   5   9        0.42        0.77      0.54 o 
   4   5   9        8.69        7.44      0.91 o 
   5   5   9        0.02       -0.26      0.77 o 
   6   5   9        5.56        4.61      1.28 o 
  -3   6   9        0.08        0.26      1.54 o 
  -2   6   9      281.29      309.31     22.11 o 
  -1   6   9       60.68       62.73      3.18 o 
   0   6   9      311.07      340.33     14.90 o 
   1   6   9        1.58        2.48      0.66 o 
   2   6   9       13.93       12.79      1.17 o 
   3   6   9       10.34        8.43      1.15 o 
   4   6   9        0.24        0.00      0.51 o 
   5   6   9       28.41       29.21      2.56 o 
   6   6   9       27.39       31.00      3.33 o 
  -2   7   9        1.57        3.59      2.30 o 
  -1   7   9       15.08       16.62      2.18 o 
   0   7   9       57.98       57.61      3.13 o 
   1   7   9        1.82        1.96      0.69 o 
   2   7   9        3.15        1.71      0.80 o 
   3   7   9        0.13        0.15      0.61 o 
   4   7   9       14.03       14.09      1.79 o 
   5   7   9        2.69        2.05      1.02 o 
   0   8   9       53.44       56.88      3.18 o 
   1   8   9       10.98       11.19      1.79 o 
   2   8   9       11.64       12.36      1.42 o 
   3   8   9        1.20        0.00      0.77 o 
   4   8   9        1.59        1.02      1.02 o 
   2   9   9        2.80        1.79      1.02 o 
   3   9   9        0.00        0.00      0.77 o 
  -4  -7  10        1.18        0.26      0.77 o 
  -3  -7  10       21.33       27.41      2.31 o 
  -2  -7  10        4.09        6.66      1.28 o 
  -1  -7  10        5.25        5.85      1.09 o 
   0  -7  10       61.83       56.09      3.45 o 
   1  -7  10        7.59       10.23      3.20 o 
  -5  -6  10        2.68        4.87      1.02 o 
  -4  -6  10        1.84        2.30      0.77 o 
  -3  -6  10       14.77       12.04      1.54 o 
  -2  -6  10       21.64       20.68      1.35 o 
  -1  -6  10        0.07        0.00      0.48 o 
   0  -6  10       10.51       11.64      2.56 o 
   1  -6  10        3.81        2.85      0.95 o 
   2  -6  10        0.09        0.34      1.15 o 
  -4  -5  10        0.54        2.05      0.77 o 
  -3  -5  10       65.58       71.78      4.61 o 
  -2  -5  10       22.43       23.36      1.42 o 
  -1  -5  10       31.86       35.78      2.95 o 
   0  -5  10      113.14      119.11      8.72 o 
   1  -5  10        2.81        5.22      1.41 o 
   2  -5  10      184.16      210.18     25.04 o 
   3  -5  10       28.74       29.54      5.12 o 
  -4  -4  10        5.24        5.89      0.77 o 
  -3  -4  10        6.12        6.78      0.77 o 
  -2  -4  10      110.36      121.60      5.41 o 
  -1  -4  10       14.35       17.08      1.23 o 
   0  -4  10       35.48       34.60      2.09 o 
   1  -4  10       10.87       11.70      1.35 o 
   2  -4  10        8.12        7.98      1.35 o 
   3  -4  10       23.64       28.17      3.07 o 
   4  -4  10       17.64       17.30      2.69 o 
  -4  -3  10        3.92        5.12      0.77 o 
  -3  -3  10       42.92       43.35      2.15 o 
  -2  -3  10       26.51       27.13      1.53 o 
  -1  -3  10      179.90      187.17      8.20 o 
   0  -3  10       53.77       59.32      5.77 o 
   1  -3  10       45.30       41.56      6.41 o 
   2  -3  10      182.59      206.65     20.43 o 
   3  -3  10      247.56      275.31     29.31 o 
   4  -3  10        2.75        3.71      1.32 o 
  -4  -2  10        0.65        0.92      0.38 o 
  -3  -2  10       62.85       54.15      2.59 o 
  -2  -2  10      253.61      278.52     11.99 o 
  -1  -2  10      611.49      683.03     28.76 o 
   0  -2  10        0.11        0.41      0.51 o 
   1  -2  10       23.75       25.39      1.79 o 
   2  -2  10      111.51      126.47      7.06 o 
   3  -2  10      129.87      154.31      7.58 o 
   4  -2  10        1.55       -0.09      0.92 o 
   5  -2  10        7.49       10.17      1.94 o 
  -4  -1  10       29.46       29.46      2.82 o 
  -3  -1  10        5.76        5.57      1.28 o 
  -2  -1  10      236.99      220.39      7.51 o 
  -1  -1  10      517.37      583.39     19.56 o 
   0  -1  10       18.05       17.68      1.54 o 
   1  -1  10      640.97      732.53     31.37 o 
   2  -1  10       31.55       31.81      2.82 o 
   3  -1  10      284.91      323.61     14.51 o 
   4  -1  10       20.24       19.48      2.31 o 
   5  -1  10        0.34       -0.20      1.17 o 
  -5   0  10        3.94        4.61      1.79 o 
  -4   0  10       35.93       28.44      3.07 o 
  -3   0  10      335.37      331.52     22.43 o 
  -2   0  10       78.57       85.12      3.01 o 
  -1   0  10     3862.76     4928.72    163.27 o 
   0   0  10      385.71      385.21     13.11 o 
   1   0  10       76.63       91.85      4.34 o 
   2   0  10      160.89      179.27      8.13 o 
   3   0  10      105.37      120.61      9.88 o 
   4   0  10      161.30      177.77     14.64 o 
   5   0  10        0.03       -0.80      0.80 o 
  -5   1  10        1.43        2.05      1.28 o 
  -4   1  10       30.53       26.39      3.33 o 
  -3   1  10      106.29       99.31      7.44 o 
  -2   1  10      631.32      654.45     43.39 o 
  -1   1  10      534.33      573.59     19.27 o 
   0   1  10      190.17      210.33      7.33 o 
   1   1  10      442.37      472.58     22.58 o 
   2   1  10       14.10       14.71      1.28 o 
   3   1  10        0.34       -0.26      0.54 o 
   4   1  10       18.09       19.94      2.05 o 
   5   1  10        7.38        8.73      1.54 o 
   6   1  10        1.29        0.64      1.41 o 
  -5   2  10       17.83       25.61      3.59 o 
  -4   2  10       24.89       21.01      3.07 o 
  -3   2  10      534.02      564.58     37.74 o 
  -2   2  10       44.02       39.73      3.59 o 
  -1   2  10     2331.87     2796.39     93.06 o 
   0   2  10      147.00      140.78      5.24 o 
   1   2  10        2.32        1.87      0.61 o 
   2   2  10        1.41        1.84      0.90 o 
   3   2  10        0.16        0.34      0.46 o 
   4   2  10      266.98      287.26     12.86 o 
   5   2  10       21.77       24.16      2.03 o 
   6   2  10       19.18       24.59      3.59 o 
  -4   3  10        2.98        3.07      1.79 o 
  -3   3  10       53.03       54.85      5.13 o 
  -2   3  10      221.56      231.22     10.07 o 
  -1   3  10      200.79      213.26      7.38 o 
   0   3  10        0.17       -0.36      0.38 o 
   1   3  10      110.42      109.65      6.42 o 
   2   3  10       47.78       50.08      2.81 o 
   3   3  10      172.87      190.53      8.70 o 
   4   3  10        8.86        9.48      1.09 o 
   5   3  10        5.81        6.26      1.09 o 
   6   3  10        0.05        0.26      1.79 o 
  -4   4  10        0.38        1.02      1.54 o 
  -3   4  10      303.95      336.50     23.41 o 
  -2   4  10      295.35      309.64     21.62 o 
  -1   4  10      392.11      423.65     18.16 o 
   0   4  10       23.18       23.24      1.51 o 
   1   4  10        6.08        7.53      0.85 o 
   2   4  10       40.78       37.71      2.08 o 
   3   4  10       24.14       23.50      1.79 o 
   4   4  10       36.98       38.44      3.08 o 
   6   4  10        0.38       -0.51      0.77 o 
  -3   5  10        4.31        4.61      2.05 o 
  -2   5  10       21.94       21.52      3.07 o 
  -1   5  10       51.98       50.50      4.23 o 
   0   5  10        3.27        3.66      0.66 o 
   1   5  10      146.92      159.09     10.66 o 
   2   5  10        8.20        9.08      0.98 o 
   3   5  10       81.63       89.36      4.31 o 
   4   5  10        1.87        0.72      0.90 o 
   5   5  10        1.47        1.28      0.77 o 
   6   5  10        3.72        3.84      1.28 o 
  -2   6  10      190.57      206.19     15.41 o 
  -1   6  10       62.65       67.87      3.41 o 
   0   6  10       79.46       78.72      3.88 o 
   1   6  10       23.03       25.54      1.71 o 
   2   6  10        1.54        1.54      0.66 o 
   3   6  10        9.46        9.47      1.79 o 
   4   6  10        8.40        6.40      1.28 o 
   5   6  10        8.77        7.43      1.54 o 
   6   6  10        2.39        2.56      1.02 o 
  -2   7  10        0.04       -0.77      1.79 o 
  -1   7  10        1.85        1.02      1.79 o 
   0   7  10        2.97        2.60      1.41 o 
   1   7  10       18.36       23.47      1.90 o 
   2   7  10        3.61        2.75      1.02 o 
   3   7  10        4.54        6.73      1.04 o 
   4   7  10        0.05        0.51      0.77 o 
   5   7  10        2.58        2.56      1.02 o 
   0   8  10       41.75       46.66      2.82 o 
   1   8  10       23.87       23.96      1.94 o 
   2   8  10        5.82        4.20      1.04 o 
   3   8  10        0.09       -0.77      0.77 o 
   4   8  10       10.38        7.68      1.54 o 
   2   9  10        2.52        2.30      1.02 o 
  -4  -7  11       10.26       12.29      1.54 o 
  -3  -7  11        0.00       -0.26      0.77 o 
  -2  -7  11        9.62       11.01      1.54 o 
  -1  -7  11       12.45       12.14      1.41 o 
   0  -7  11        5.35        5.84      2.69 o 
  -4  -6  11       22.66       28.69      2.31 o 
  -3  -6  11       63.35       65.11      4.36 o 
  -2  -6  11       17.76       15.63      1.79 o 
  -1  -6  11        1.79        0.99      0.66 o 
   0  -6  11       30.12       28.36      3.71 o 
   1  -6  11        5.09        4.75      1.17 o 
   2  -6  11        5.37        5.17      3.07 o 
  -4  -5  11        6.14        7.94      1.02 o 
  -3  -5  11        0.41        1.28      0.51 o 
  -2  -5  11       45.58       43.62      2.34 o 
  -1  -5  11        3.66        2.30      0.66 o 
   0  -5  11       72.59       70.85      3.88 o 
   1  -5  11       27.04       28.18      2.37 o 
   2  -5  11      154.33      184.27     26.05 o 
   3  -5  11        9.18        5.75      1.58 o 
  -4  -4  11       90.95       99.50      5.90 o 
  -3  -4  11       86.47       90.29      4.12 o 
  -2  -4  11      148.27      154.91      6.84 o 
  -1  -4  11       30.73       29.88      1.78 o 
   0  -4  11       70.57       70.51     10.26 o 
   1  -4  11       24.05       25.02      2.43 o 
   2  -4  11       33.81       31.32      5.77 o 
   3  -4  11       15.21       19.16      2.82 o 
  -4  -3  11      153.86      167.38      9.50 o 
  -3  -3  11       39.69       35.55      1.85 o 
  -2  -3  11      105.79      109.18      4.86 o 
  -1  -3  11        1.48        1.66      0.64 o 
   0  -3  11      180.98      181.72      8.27 o 
   1  -3  11       18.31       17.37      1.60 o 
   2  -3  11       93.15      116.21      9.49 o 
   3  -3  11       72.52       77.90      4.55 o 
   4  -3  11        4.57        5.02      1.51 o 
  -4  -2  11      260.09      284.96     19.29 o 
  -3  -2  11        6.08        6.45      0.66 o 
  -2  -2  11      764.47      823.37     34.61 o 
  -1  -2  11      214.98      230.70     10.00 o 
   0  -2  11       80.86       83.90      4.06 o 
   1  -2  11        0.32       -0.51      0.77 o 
   2  -2  11       39.26       41.03      5.38 o 
   3  -2  11      174.21      203.12     19.39 o 
   4  -2  11        1.92       -0.02      1.09 o 
   5  -2  11       34.34       49.54      4.10 o 
  -4  -1  11      239.23      241.16     16.45 o 
  -3  -1  11      144.20      143.46      8.73 o 
  -2  -1  11      158.57      165.53      5.72 o 
  -1  -1  11       39.44       44.41      2.26 o 
   0  -1  11        6.32        4.87      0.72 o 
   1  -1  11      282.76      305.72     13.48 o 
   2  -1  11       29.88       30.32      2.15 o 
   3  -1  11      138.23      147.51      7.20 o 
   4  -1  11       26.74       30.70      4.36 o 
   5  -1  11        1.35        3.48      1.28 o 
  -5   0  11       14.65       17.16      2.56 o 
  -4   0  11      302.51      326.06     22.13 o 
  -3   0  11      450.68      443.24     29.70 o 
  -2   0  11     1083.71     1232.40     41.09 o 
  -1   0  11        0.95        0.93      0.33 o 
   0   0  11        1.21        0.41      0.43 o 
   1   0  11      114.30      128.02     10.28 o 
   2   0  11        3.72        3.35      0.72 o 
   3   0  11      221.34      248.57     13.89 o 
   4   0  11       34.65       39.41      4.36 o 
   5   0  11        0.62        1.89      1.17 o 
  -5   1  11        0.68        0.51      1.54 o 
  -4   1  11       47.83       46.39      4.36 o 
  -3   1  11       65.89       80.25      6.41 o 
  -2   1  11       78.41       79.52      6.16 o 
  -1   1  11       50.17       53.70      2.14 o 
   0   1  11      850.68      911.52     30.57 o 
   1   1  11      381.28      348.50     15.07 o 
   2   1  11      207.31      247.05     10.96 o 
   3   1  11      116.73      131.39     10.52 o 
   4   1  11        6.59        3.73      0.91 o 
   5   1  11        0.93        0.90      0.91 o 
   6   1  11       28.25       39.79      3.17 o 
  -5   2  11        2.77        1.54      1.54 o 
  -4   2  11      136.94      145.76     11.03 o 
  -3   2  11      730.39      782.86     52.12 o 
  -2   2  11      368.71      403.54     27.35 o 
  -1   2  11      424.74      457.52     15.46 o 
   0   2  11       62.52       67.57      2.70 o 
   1   2  11        3.56        3.79      1.02 o 
   2   2  11       11.16       12.55      1.17 o 
   3   2  11        6.85        5.79      0.90 o 
   4   2  11       53.71       54.36      3.17 o 
   5   2  11       45.09       43.86      5.00 o 
   6   2  11        4.37        4.87      2.05 o 
  -4   3  11        0.65        1.02      1.54 o 
  -3   3  11       13.54       15.37      2.56 o 
  -2   3  11        2.67        2.56      1.28 o 
  -1   3  11       13.31       12.09      0.79 o 
   0   3  11      314.46      323.84     13.88 o 
   1   3  11      148.27      145.63      6.77 o 
   2   3  11       21.59       22.13      1.60 o 
   3   3  11       10.52       11.01      1.09 o 
   4   3  11        1.01        1.71      0.69 o 
   5   3  11        2.01        1.18      0.66 o 
   6   3  11        9.85       13.32      2.82 o 
  -4   4  11        5.56        2.82      2.05 o 
  -3   4  11      284.11      318.63     22.37 o 
  -2   4  11       83.42       93.35      7.69 o 
  -1   4  11      328.85      330.79     14.24 o 
   0   4  11       71.16       75.97      3.69 o 
   1   4  11      103.56      110.79      5.39 o 
   2   4  11       28.35       28.06      1.92 o 
   3   4  11       51.80       54.58      3.07 o 
   4   4  11       27.54       25.99      1.90 o 
   5   4  11       40.52       36.39      4.10 o 
   6   4  11        0.23       -0.51      0.77 o 
  -3   5  11        1.80        4.35      2.05 o 
  -2   5  11        1.43        3.59      1.79 o 
  -1   5  11       12.42       11.92      1.12 o 
   0   5  11        0.75        0.22      0.51 o 
   1   5  11       32.93       33.03      2.03 o 
   2   5  11        1.90        1.50      0.64 o 
   3   5  11        3.49        3.92      0.80 o 
   4   5  11        0.13        0.38      0.54 o 
   5   5  11        3.71        1.54      0.77 o 
   6   5  11        0.73        0.26      1.02 o 
  -2   6  11       16.04       20.24      3.33 o 
  -1   6  11      125.84      132.58      6.16 o 
   0   6  11       52.27       56.43      6.15 o 
   1   6  11       49.46       50.48      2.83 o 
   2   6  11       14.76       12.37      1.28 o 
   3   6  11       22.31       26.17      2.82 o 
   4   6  11        0.91        0.00      0.77 o 
   5   6  11        2.73        2.82      1.02 o 
  -1   7  11        6.37        8.20      2.56 o 
   0   7  11        3.04        4.56      1.54 o 
   1   7  11        5.81        6.81      1.15 o 
   2   7  11        0.35        0.86      0.66 o 
   3   7  11        0.00       -0.46      0.46 o 
   4   7  11        1.65        1.28      1.02 o 
   5   7  11        2.44        1.54      1.02 o 
   0   8  11       23.05       27.80      2.01 o 
   1   8  11        1.21        2.05      0.85 o 
   2   8  11        2.15        2.00      0.85 o 
   3   8  11        0.93        0.26      0.77 o 
   4   8  11        0.18       -0.77      0.77 o 
  -3  -7  12       12.37       12.55      1.79 o 
  -2  -7  12        0.96        1.02      0.77 o 
  -1  -7  12       13.12       10.34      1.79 o 
   0  -7  12        0.00        0.70      1.15 o 
  -4  -6  12        0.79        1.79      0.77 o 
  -3  -6  12       66.87       64.08      4.36 o 
  -2  -6  12        0.72        0.51      0.77 o 
  -1  -6  12       17.77       13.32      1.42 o 
   0  -6  12        5.62        4.35      1.28 o 
   1  -6  12       10.59       11.06      1.75 o 
  -4  -5  12        0.03        0.51      0.51 o 
  -3  -5  12       32.75       36.90      2.82 o 
  -2  -5  12        3.50        2.56      0.61 o 
  -1  -5  12        7.60        6.75      0.85 o 
   0  -5  12       47.78       46.85      3.08 o 
   1  -5  12       33.15       36.97     11.66 o 
   2  -5  12       85.71       99.07     15.90 o 
  -4  -4  12      104.71      121.83      7.18 o 
  -3  -4  12      295.22      311.38     17.50 o 
  -2  -4  12        0.00        0.26      0.43 o 
  -1  -4  12        1.84        2.30      0.61 o 
   0  -4  12        0.12        0.18      0.61 o 
   1  -4  12       26.96       29.46      4.87 o 
   2  -4  12       73.11       84.43     16.41 o 
   3  -4  12       10.60       10.59      1.79 o 
  -4  -3  12       15.11       17.93      1.54 o 
  -3  -3  12       39.77       40.09      2.03 o 
  -2  -3  12       20.82       20.95      1.35 o 
  -1  -3  12       30.01       29.64      1.71 o 
   0  -3  12      202.10      205.41     18.00 o 
   1  -3  12        4.98        5.86      1.15 o 
   2  -3  12      109.29      127.96      8.72 o 
   3  -3  12        9.34       10.20      2.18 o 
   4  -3  12        1.17       -0.99      1.12 o 
  -4  -2  12      580.33      630.66     41.61 o 
  -3  -2  12      656.31      675.37     28.61 o 
  -2  -2  12       83.43       87.17      3.94 o 
  -1  -2  12        1.08        0.38      0.38 o 
   0  -2  12        0.50        1.66      0.54 o 
   1  -2  12       10.01       11.16      1.28 o 
   2  -2  12       54.53       59.70      3.50 o 
   3  -2  12       90.10       97.50     10.13 o 
   4  -2  12        6.96        4.90      1.42 o 
  -4  -1  12       42.14       49.97      4.36 o 
  -3  -1  12        2.06        1.79      0.46 o 
  -2  -1  12       10.94        9.13      0.58 o 
  -1  -1  12      112.16      130.67      5.85 o 
   0  -1  12      194.94      205.65      9.12 o 
   1  -1  12       36.81       43.84      6.02 o 
   2  -1  12        7.11        9.99      1.54 o 
   3  -1  12        0.04       -0.80      0.80 o 
   4  -1  12        8.42        7.94      1.47 o 
   5  -1  12       17.48       27.44      6.28 o 
  -4   0  12      562.04      628.86     41.85 o 
  -3   0  12      441.83      447.16     29.95 o 
  -2   0  12      327.88      361.50     12.21 o 
  -1   0  12        7.52        6.51      0.82 o 
   0   0  12       83.77       87.75      5.13 o 
   1   0  12       25.85       31.14      1.99 o 
   2   0  12        0.53        0.15      0.61 o 
   3   0  12      151.08      155.46     10.14 o 
   4   0  12       71.65       77.73      4.42 o 
   5   0  12        8.66       11.09      2.82 o 
  -5   1  12        6.97        8.45      2.05 o 
  -4   1  12       30.20       36.13      3.84 o 
  -3   1  12       37.71       34.60      3.59 o 
  -2   1  12       10.82        7.68      1.54 o 
  -1   1  12        0.86        0.73      0.31 o 
   0   1  12       60.74       64.21      4.87 o 
   1   1  12        1.85        0.77      0.43 o 
   2   1  12      103.42       89.34      7.19 o 
   3   1  12        8.41        8.38      1.17 o 
   4   1  12        4.88        5.49      1.17 o 
   5   1  12        0.04        0.70      0.98 o 
  -4   2  12      118.55      121.60      9.49 o 
  -3   2  12       67.52       64.61      5.64 o 
  -2   2  12      253.55      248.87     17.24 o 
  -1   2  12       35.84       35.97      1.52 o 
   0   2  12      193.73      197.37     10.68 o 
   1   2  12      228.50      222.41      9.87 o 
   2   2  12       25.64       23.37      1.71 o 
   3   2  12       35.70       37.90      2.26 o 
   4   2  12       21.64       18.77      2.69 o 
   5   2  12        2.40        1.59      0.85 o 
   6   2  12       14.10       18.44      3.07 o 
  -4   3  12       11.45       14.34      2.82 o 
  -3   3  12       25.88       25.88      3.33 o 
  -2   3  12       25.00       21.26      2.82 o 
  -1   3  12       37.42       36.69      1.60 o 
   0   3  12        2.44        2.83      0.66 o 
   1   3  12       26.19       25.43      1.81 o 
   2   3  12      117.15      111.47      5.44 o 
   3   3  12        0.50        0.80      0.66 o 
   4   3  12        0.57        0.42      0.66 o 
   5   3  12        8.94        6.38      1.09 o 
   6   3  12        1.48        2.82      2.05 o 
  -4   4  12        0.89        0.51      1.79 o 
  -3   4  12        2.01        3.59      2.05 o 
  -2   4  12      119.34      131.12     10.01 o 
  -1   4  12       79.13       84.97      4.12 o 
   0   4  12       37.86       38.25      3.33 o 
   1   4  12      163.59      172.85      7.71 o 
   2   4  12        0.38       -0.26      0.77 o 
   3   4  12        7.98        8.71      1.09 o 
   4   4  12        4.61        5.00      0.89 o 
   5   4  12        9.46        9.48      2.31 o 
  -3   5  12        0.33       -1.02      1.54 o 
  -2   5  12        1.20        3.84      1.79 o 
  -1   5  12       17.13       20.37      1.37 o 
   0   5  12        4.15        4.25      0.69 o 
   1   5  12        4.33        4.24      0.77 o 
   2   5  12        0.26        0.60      0.51 o 
   3   5  12        0.08        0.80      0.61 o 
   4   5  12        1.64        1.50      0.64 o 
   5   5  12        0.94        0.77      0.77 o 
   6   5  12        0.02       -0.77      0.77 o 
  -2   6  12       37.19       36.64      4.61 o 
  -1   6  12       62.47       66.65      6.15 o 
   0   6  12        0.39        0.22      0.51 o 
   1   6  12       16.58       15.15      1.47 o 
   2   6  12        3.74        4.52      0.85 o 
   3   6  12        5.50        5.60      0.98 o 
   4   6  12        8.02       11.78      1.79 o 
   5   6  12        0.57        0.51      0.77 o 
  -1   7  12        1.87        1.28      1.79 o 
   0   7  12        8.01        8.77      1.12 o 
   1   7  12        1.55        2.71      0.85 o 
   2   7  12       16.78       15.83      1.60 o 
   3   7  12        1.02       -0.04      0.61 o 
   4   7  12        0.01        0.26      0.77 o 
   5   7  12        1.72        3.07      1.02 o 
   0   8  12        0.92        1.02      1.41 o 
   1   8  12        0.54        0.09      0.69 o 
   2   8  12        0.03        0.42      1.15 o 
   3   8  12        4.79        2.30      1.02 o 
   4   8  12        0.80        0.26      0.77 o 
  -3  -7  13        0.39        0.77      0.77 o 
  -2  -7  13        0.00       -0.51      0.77 o 
  -1  -7  13       19.55       18.95      1.78 o 
  -4  -6  13      130.29      152.13      9.24 o 
  -3  -6  13       13.16       10.50      1.54 o 
  -2  -6  13        0.04        0.51      0.77 o 
  -1  -6  13       15.84       17.22      1.60 o 
   0  -6  13        5.15        4.81      1.09 o 
   1  -6  13       27.68       30.93      4.23 o 
  -4  -5  13        4.28        6.15      1.02 o 
  -3  -5  13        0.02       -0.51      0.51 o 
  -2  -5  13        0.48       -0.15      0.43 o 
  -1  -5  13       21.79       20.10      1.53 o 
   0  -5  13       19.30       22.56      3.59 o 
   1  -5  13       12.76       12.41      3.07 o 
   2  -5  13        9.12       12.98      1.98 o 
  -4  -4  13      248.05      270.90     15.42 o 
  -3  -4  13       47.82       51.00      3.33 o 
  -2  -4  13        2.58        2.05      0.77 o 
  -1  -4  13        7.35        6.76      0.80 o 
   0  -4  13        0.21        0.44      0.61 o 
   1  -4  13       23.17       24.09      2.08 o 
   2  -4  13       53.04       59.60      4.61 o 
   3  -4  13        5.11        3.33      1.35 o 
  -3  -3  13       40.52       43.97      2.33 o 
  -2  -3  13        1.49        1.15      0.54 o 
  -1  -3  13        0.00       -0.41      0.43 o 
   0  -3  13      104.28      109.85      5.30 o 
   1  -3  13       30.95       31.74      4.61 o 
   2  -3  13        3.54        3.09      1.09 o 
   3  -3  13       22.24       20.34      2.27 o 
   4  -3  13        1.18       -0.81      1.17 o 
  -3  -2  13       79.33       85.75      4.01 o 
  -2  -2  13       19.43       19.19      1.41 o 
  -1  -2  13        0.00       -0.26      0.51 o 
   0  -2  13       54.42       57.24      3.07 o 
   1  -2  13        0.16       -0.04      1.15 o 
   2  -2  13       36.25       40.12      2.59 o 
   3  -2  13       21.82       26.46      2.40 o 
   4  -2  13        3.25        1.50      1.28 o 
  -4  -1  13       13.87       15.62      2.31 o 
  -3  -1  13      219.59      227.27      9.94 o 
  -2  -1  13        5.24        6.44      0.55 o 
  -1  -1  13       16.05       12.94      1.28 o 
   0  -1  13       39.49       41.71      2.26 o 
   1  -1  13      195.02      193.16      8.75 o 
   2  -1  13        0.16        0.38      0.72 o 
   3  -1  13        5.37        6.15      1.23 o 
   4  -1  13        0.15       -0.86      0.98 o 
   5  -1  13        3.06        2.42      1.35 o 
  -4   0  13        1.25        2.82      1.54 o 
  -3   0  13       85.24       89.25      6.92 o 
  -2   0  13        4.65        3.52      0.39 o 
  -1   0  13        4.18        3.59      0.61 o 
   0   0  13      179.76      203.34      8.94 o 
   1   0  13        1.90        2.89      0.61 o 
   2   0  13       27.46       32.54      2.17 o 
   3   0  13        5.21        6.30      1.09 o 
   4   0  13       55.16       55.99      3.84 o 
   5   0  13        5.60       11.12      1.79 o 
  -5   1  13        5.67        3.84      1.79 o 
  -4   1  13        5.68        4.10      1.54 o 
  -3   1  13      173.43      173.89     12.59 o 
  -2   1  13        0.48        0.26      1.02 o 
  -1   1  13       27.30       24.71      1.35 o 
   0   1  13       18.58       18.96      1.45 o 
   1   1  13       40.68       39.93      2.36 o 
   2   1  13        2.03        0.59      0.61 o 
   3   1  13        2.00        2.02      0.80 o 
   4   1  13        1.02        0.91      0.80 o 
   5   1  13        0.00        0.26      0.85 o 
  -4   2  13        9.98        8.96      2.31 o 
  -3   2  13       60.16       62.03      5.38 o 
  -2   2  13      147.85      137.13     10.02 o 
  -1   2  13        0.05        0.16      0.40 o 
   0   2  13      102.83      114.77      5.41 o 
   1   2  13       15.08       13.72      1.27 o 
   2   2  13      172.71      175.93      8.16 o 
   3   2  13        1.02        0.64      0.66 o 
   4   2  13       46.09       47.04      2.88 o 
   5   2  13        0.85        0.26      0.85 o 
   6   2  13        9.85       13.06      3.07 o 
  -4   3  13        0.85        1.79      1.54 o 
  -3   3  13        8.79        6.15      2.05 o 
  -2   3  13        0.84        1.02      1.54 o 
  -1   3  13       54.51       64.06      2.49 o 
   0   3  13       41.68       44.07      2.27 o 
   1   3  13       37.28       39.00      3.33 o 
   2   3  13        0.30        0.66      0.77 o 
   3   3  13        0.00        0.06      0.66 o 
   4   3  13       19.40       19.22      1.66 o 
   5   3  13        7.54        5.30      1.09 o 
   6   3  13        5.75        6.66      2.30 o 
  -3   4  13       30.66       27.93      3.84 o 
  -2   4  13      136.85      152.45     11.55 o 
  -1   4  13        9.56       10.87      0.92 o 
   0   4  13        0.60        0.60      0.64 o 
   1   4  13       18.73       19.60      1.42 o 
   2   4  13       15.13       14.23      1.42 o 
   3   4  13        0.09       -0.51      0.61 o 
   4   4  13        1.57        0.13      0.66 o 
   5   4  13        0.01       -0.69      0.69 o 
   6   4  13        1.83        2.05      2.05 o 
  -3   5  13        1.33        2.56      1.79 o 
  -2   5  13        0.47        1.28      1.54 o 
  -1   5  13       53.64       59.88      3.13 o 
   0   5  13       13.05       13.15      1.28 o 
   1   5  13       30.71       37.24      2.22 o 
   2   5  13       21.83       21.40      1.66 o 
   3   5  13        5.14        5.90      0.91 o 
   4   5  13       14.71       14.46      2.56 o 
   5   5  13        5.94        4.87      1.28 o 
  -2   6  13       21.53       21.01      3.59 o 
  -1   6  13        5.06        4.35      2.05 o 
   0   6  13       16.08       18.43      1.54 o 
   1   6  13        0.04        0.51      0.66 o 
   2   6  13       22.38       23.11      2.95 o 
   3   6  13        0.33        0.99      0.66 o 
   4   6  13        1.88        1.02      0.77 o 
   5   6  13        0.13        0.51      0.77 o 
  -1   7  13       15.63       15.88      3.07 o 
   0   7  13        0.95        1.62      1.02 o 
   1   7  13        0.55       -0.22      0.66 o 
   2   7  13       16.94       16.56      1.66 o 
   3   7  13        0.29        1.02      0.66 o 
   4   7  13        0.16        0.26      0.77 o 
   5   7  13        0.20        0.00      0.77 o 
   0   8  13       13.59       14.86      3.07 o 
   1   8  13       10.25       10.24      1.32 o 
   2   8  13       14.43       17.66      1.70 o 
   3   8  13        0.03       -0.77      0.77 o 
   4   8  13        0.78        0.00      1.02 o 
  -2  -7  14        2.14        1.79      1.02 o 
  -1  -7  14       30.63       37.40      3.33 o 
  -4  -6  14       22.13       23.31      2.31 o 
  -3  -6  14        0.66        0.77      0.77 o 
  -2  -6  14        0.07        0.00      0.77 o 
  -1  -6  14        0.17        0.38      0.72 o 
   0  -6  14        4.30        3.54      1.04 o 
   1  -6  14        6.05        5.18      1.92 o 
  -4  -5  14       42.37       55.09      3.84 o 
  -3  -5  14        0.14        0.26      0.77 o 
  -2  -5  14        3.45        3.08      0.72 o 
  -1  -5  14       86.98       92.69      4.60 o 
   0  -5  14        2.46        2.56      0.85 o 
   1  -5  14        1.15        2.03      1.04 o 
   2  -5  14       19.12       22.20      5.89 o 
  -4  -4  14       19.25       22.80      2.05 o 
  -3  -4  14        0.92        0.00      0.51 o 
  -2  -4  14       16.78       16.60      1.27 o 
  -1  -4  14        2.22        1.87      0.61 o 
   0  -4  14        7.65        7.26      1.17 o 
   1  -4  14        0.14        0.97      0.85 o 
   2  -4  14       21.48       23.15      2.32 o 
   3  -4  14       22.50       21.14      3.59 o 
  -3  -3  14        8.79        6.84      1.02 o 
  -2  -3  14        6.95        7.62      1.79 o 
  -1  -3  14       13.78       15.70      2.82 o 
   0  -3  14        7.45        8.63      1.09 o 
   1  -3  14        1.09        1.28      0.80 o 
   2  -3  14        8.46       10.25      2.82 o 
   3  -3  14        0.75       -0.09      1.41 o 
   4  -3  14        0.07        0.51      1.28 o 
  -3  -2  14       26.12       25.65      1.60 o 
  -2  -2  14       13.01       13.69      1.17 o 
  -1  -2  14        0.04       -0.05      0.43 o 
   0  -2  14       42.81       42.89      4.10 o 
   1  -2  14       36.12       37.91      2.44 o 
   2  -2  14       17.94       17.31      1.71 o 
   3  -2  14       64.26       70.97      8.46 o 
   4  -2  14        0.42        0.06      1.41 o 
  -4  -1  14       29.30       29.72      3.07 o 
  -3  -1  14       40.26       38.87      2.09 o 
  -2  -1  14        8.72        7.56      1.54 o 
  -1  -1  14       56.43       53.12      2.70 o 
   0  -1  14        2.11        2.63      0.61 o 
   1  -1  14        0.85        2.56      0.72 o 
   2  -1  14        2.80        3.46      0.91 o 
   3  -1  14       11.20       12.51      1.53 o 
   4  -1  14       25.49       22.95      2.33 o 
   5  -1  14        0.65        0.26      1.79 o 
  -4   0  14       14.67       14.34      2.31 o 
  -3   0  14      134.81      137.33     10.01 o 
  -2   0  14       31.53       27.33      1.92 o 
  -1   0  14        0.26        0.77      0.54 o 
   0   0  14        0.01       -0.38      0.38 o 
   1   0  14       29.20       30.62      1.99 o 
   2   0  14        9.83        9.73      1.17 o 
   3   0  14       18.85       16.55      1.63 o 
   4   0  14        1.83        3.57      1.17 o 
   5   0  14        4.16        4.80      1.35 o 
  -5   1  14        0.15       -1.02      1.28 o 
  -4   1  14        2.45        1.28      1.54 o 
  -3   1  14       11.14       10.25      2.05 o 
  -2   1  14       62.20       67.18      3.26 o 
  -1   1  14      106.59       95.15      3.55 o 
   0   1  14        1.19        0.00      0.54 o 
   1   1  14        0.12        0.20      0.43 o 
   2   1  14        8.50        7.48      1.04 o 
   3   1  14       14.76       13.15      2.05 o 
   4   1  14       51.60       43.62      3.20 o 
   5   1  14        1.31       -0.56      1.02 o 
  -4   2  14       15.18       10.25      2.56 o 
  -3   2  14       70.85       75.12      6.41 o 
  -2   2  14      142.16      135.31     10.01 o 
  -1   2  14        0.68        0.53      0.39 o 
   0   2  14       11.44       12.56      1.27 o 
   1   2  14       19.65       17.52      1.45 o 
   2   2  14        1.70        1.38      0.66 o 
   3   2  14        1.45        0.32      0.66 o 
   4   2  14        3.57        5.44      1.15 o 
   5   2  14        7.80        7.65      1.23 o 
  -4   3  14        6.06        4.61      2.05 o 
  -3   3  14        5.87        5.89      2.05 o 
  -2   3  14       81.52       97.96      7.69 o 
  -1   3  14        6.27        6.55      1.02 o 
   0   3  14        6.88        4.87      1.28 o 
   1   3  14        9.22        8.50      1.17 o 
   2   3  14        5.14        4.60      1.28 o 
   3   3  14        0.13        0.17      0.69 o 
   4   3  14        9.81        7.94      1.23 o 
   5   3  14        2.01        1.96      0.89 o 
  -3   4  14        1.45        2.56      1.79 o 
  -2   4  14       48.62       56.64      5.38 o 
  -1   4  14       10.79       13.60      2.05 o 
   0   4  14        0.13        0.26      0.90 o 
   1   4  14       38.88       35.67      2.09 o 
   2   4  14        0.19        0.61      0.66 o 
   3   4  14        4.13        5.49      2.05 o 
   4   4  14        0.00       -0.48      0.61 o 
   5   4  14       11.38       13.16      1.47 o 
  -3   5  14       22.85       31.51      4.35 o 
  -2   5  14       15.38       15.37      2.82 o 
  -1   5  14        9.82       11.27      2.31 o 
   0   5  14       10.11       11.65      1.79 o 
   1   5  14        5.22        6.60      0.89 o 
   2   5  14        0.20       -0.09      0.46 o 
   3   5  14       15.24       17.63      1.53 o 
   4   5  14        0.30        0.73      1.15 o 
   5   5  14        0.71        0.51      0.77 o 
  -2   6  14        0.00       -0.26      1.54 o 
  -1   6  14       10.94       10.76      2.56 o 
   0   6  14       20.94       21.44      1.71 o 
   1   6  14        4.48        4.54      0.89 o 
   2   6  14        3.15        1.47      0.66 o 
   3   6  14        0.35       -0.22      0.61 o 
   4   6  14        4.24        3.60      0.91 o 
   5   6  14        2.10        4.87      1.28 o 
  -1   7  14        3.98        4.61      2.30 o 
   0   7  14        5.39        6.19      0.92 o 
   1   7  14        0.16       -0.48      0.48 o 
   2   7  14        0.17       -0.43      0.69 o 
   3   7  14       13.04       17.04      1.71 o 
   4   7  14        0.21        0.51      0.77 o 
   5   7  14        0.06        1.28      1.02 o 
   0   8  14       25.86       25.62      4.10 o 
   1   8  14        0.72        0.34      1.02 o 
   2   8  14        2.03        0.92      0.85 o 
   3   8  14        1.87        1.54      1.02 o 
   4   8  14        6.06        4.87      1.28 o 
  -3  -6  15        1.72        1.54      0.77 o 
  -2  -6  15        0.17       -0.51      0.77 o 
  -1  -6  15        5.76        6.61      1.17 o 
   0  -6  15        0.23        0.20      1.02 o 
   1  -6  15       12.41       13.92      2.82 o 
  -4  -5  15        2.08        0.51      0.77 o 
  -3  -5  15        3.90        4.87      1.02 o 
  -2  -5  15        0.13       -0.31      0.43 o 
  -1  -5  15        2.92        2.45      1.02 o 
   0  -5  15        5.89        4.38      1.04 o 
   1  -5  15        6.87        8.82      1.47 o 
   2  -5  15        0.31       -0.22      0.94 o 
  -3  -4  15        0.60        0.51      0.77 o 
  -2  -4  15        4.43        4.24      0.77 o 
  -1  -4  15       18.36       17.11      1.53 o 
   0  -4  15        2.23        2.82      0.91 o 
   1  -4  15        1.37       -0.17      0.69 o 
   2  -4  15       36.02       43.66      8.46 o 
   3  -4  15        0.38        0.59      2.30 o 
  -3  -3  15        7.67        8.02      0.98 o 
  -2  -3  15       18.73       19.38      1.35 o 
  -1  -3  15        0.01       -0.43      0.43 o 
   0  -3  15        0.26        1.13      0.61 o 
   1  -3  15        0.79       -0.64      1.15 o 
   2  -3  15        0.11       -0.67      0.85 o 
   3  -3  15       26.33       25.64      2.65 o 
  -3  -2  15       48.06       51.58      2.65 o 
  -2  -2  15        0.65        0.90      0.54 o 
  -1  -2  15        1.41        1.28      0.54 o 
   0  -2  15       18.25       17.39      1.79 o 
   1  -2  15        8.28        8.81      1.17 o 
   2  -2  15       10.05       10.08      1.35 o 
   3  -2  15        0.10       -0.26      0.91 o 
   4  -2  15        9.12       10.23      1.90 o 
  -4  -1  15        0.46       -0.26      1.28 o 
  -3  -1  15       30.02       27.16      2.82 o 
  -2  -1  15        4.16        3.95      0.80 o 
  -1  -1  15       23.28       22.85      1.53 o 
   0  -1  15       29.13       27.94      1.92 o 
   1  -1  15       48.11       49.05      2.81 o 
   2  -1  15        0.61       -0.61      0.61 o 
   3  -1  15       21.07       17.21      2.69 o 
   4  -1  15       15.93       19.84      3.20 o 
  -4   0  15        1.21        2.30      1.54 o 
  -3   0  15       92.48      100.80      7.69 o 
  -2   0  15        4.35        4.82      0.90 o 
  -1   0  15       38.90       32.37      1.97 o 
   0   0  15        7.54        6.67      0.91 o 
   1   0  15       20.30       19.56      1.63 o 
   2   0  15        0.16       -0.90      0.90 o 
   3   0  15        0.50       -0.13      0.72 o 
   4   0  15       37.84       42.35      3.08 o 
   5   0  15       13.70       22.99      3.07 o 
  -4   1  15       15.67       19.72      3.07 o 
  -3   1  15       19.75       25.36      3.07 o 
  -2   1  15       28.89       29.67      1.90 o 
  -1   1  15       20.53       21.17      1.60 o 
   0   1  15       35.92       32.23      2.08 o 
   1   1  15      101.30       96.79      4.71 o 
   2   1  15        1.07        1.10      0.61 o 
   3   1  15        5.30        4.58      0.98 o 
   4   1  15       16.24       19.08      1.97 o 
   5   1  15        2.66        3.95      1.23 o 
  -4   2  15        9.79        9.48      2.31 o 
  -3   2  15       10.50        8.96      2.31 o 
  -2   2  15        0.53        1.02      1.28 o 
  -1   2  15        1.74        1.10      0.61 o 
   0   2  15       18.17       24.58      1.81 o 
   1   2  15        1.90        1.54      0.72 o 
   2   2  15        0.97        0.58      0.77 o 
   3   2  15       20.31       19.13      1.66 o 
   4   2  15       41.40       40.03      2.77 o 
   5   2  15        0.00        0.36      0.85 o 
  -4   3  15       32.26       39.97      4.87 o 
  -3   3  15        0.21        0.51      1.54 o 
  -2   3  15       65.71       72.55      6.15 o 
  -1   3  15        0.69        1.79      0.51 o 
   0   3  15        7.36        6.92      1.09 o 
   1   3  15       27.44       24.17      1.90 o 
   2   3  15        0.01       -0.04      0.61 o 
   3   3  15       25.30       24.81      1.97 o 
   4   3  15        1.47        2.54      1.02 o 
   5   3  15        2.96        0.63      0.89 o 
  -3   4  15        9.79       12.55      2.56 o 
  -2   4  15        0.25        0.00      1.54 o 
  -1   4  15       27.26       25.60      1.58 o 
   0   4  15       24.43       27.52      1.75 o 
   1   4  15        0.30        0.43      0.46 o 
   2   4  15        8.06        7.21      1.66 o 
   3   4  15       32.00       31.36      2.40 o 
   4   4  15        1.98        2.56      1.92 o 
   5   4  15       18.31       14.11      1.66 o 
  -3   5  15       13.32       14.09      3.07 o 
  -2   5  15       10.02       10.25      2.56 o 
  -1   5  15        2.85        2.82      1.79 o 
   0   5  15        7.96        8.16      1.66 o 
   1   5  15        0.82        0.45      0.66 o 
   2   5  15        3.92        3.41      1.02 o 
   3   5  15        0.08        0.80      0.61 o 
   4   5  15        4.04        3.48      0.80 o 
   5   5  15       22.78       26.39      2.82 o 
  -2   6  15        0.32        0.77      1.79 o 
  -1   6  15       40.48       37.41      4.61 o 
   0   6  15        2.12        1.11      0.69 o 
   1   6  15        2.43        1.62      0.90 o 
   2   6  15       18.34       16.55      1.66 o 
   3   6  15        9.24       10.64      1.23 o 
   4   6  15        2.68        2.50      0.80 o 
   5   6  15       33.17       34.33      3.07 o 
  -1   7  15        0.25        0.00      1.79 o 
   0   7  15        8.63       10.24      2.18 o 
   1   7  15        6.14        7.37      1.12 o 
   2   7  15        0.56        1.84      0.85 o 
   3   7  15       45.02       55.30      3.20 o 
   4   7  15       22.80       21.26      2.56 o 
   1   8  15        1.60        1.09      0.89 o 
   2   8  15        2.70        1.33      0.89 o 
   3   8  15        3.18        2.30      1.28 o 
  -3  -6  16        3.02        3.59      1.02 o 
  -2  -6  16        0.28       -0.26      0.77 o 
  -1  -6  16        3.10        3.03      1.41 o 
   0  -6  16        3.47        5.35      1.54 o 
  -3  -5  16        0.00       -0.77      0.77 o 
  -2  -5  16        0.68        0.37      1.02 o 
  -1  -5  16        1.06        1.34      0.80 o 
   0  -5  16       14.55       17.60      3.07 o 
   1  -5  16        2.00        1.43      1.04 o 
  -3  -4  16        2.11        1.54      0.77 o 
  -2  -4  16        2.93        3.27      0.72 o 
  -1  -4  16        2.55        2.93      0.80 o 
   0  -4  16       30.58       37.20      2.44 o 
   1  -4  16        9.24       12.26      2.56 o 
   2  -4  16       12.05       11.53      1.78 o 
  -3  -3  16        3.40        2.43      0.90 o 
  -2  -3  16        1.02        0.51      0.54 o 
  -1  -3  16       10.95       11.46      1.17 o 
   0  -3  16      121.25      131.30      6.32 o 
   1  -3  16       59.39       63.35      8.59 o 
   2  -3  16        4.83        4.21      1.23 o 
   3  -3  16        6.26       10.54      1.78 o 
  -3  -2  16        0.20       -0.46      0.46 o 
  -2  -2  16       10.36       10.82      1.17 o 
  -1  -2  16       17.52       17.17      2.31 o 
   0  -2  16        6.84        6.28      0.91 o 
   1  -2  16        0.17        0.13      0.90 o 
   2  -2  16       43.69       37.38      2.80 o 
   3  -2  16       10.79       10.76      1.71 o 
   4  -2  16        0.46        0.92      1.79 o 
  -4  -1  16        5.06        6.91      1.79 o 
  -3  -1  16       10.48       12.29      2.05 o 
  -2  -1  16        3.13        2.66      0.61 o 
  -1  -1  16       13.70       14.23      1.27 o 
   0  -1  16      158.66      164.28      7.50 o 
   1  -1  16      226.61      235.10     10.66 o 
   2  -1  16        1.30        0.85      0.80 o 
   3  -1  16        9.73       10.85      1.53 o 
   4  -1  16        0.06        2.19      1.54 o 
  -4   0  16        2.24        3.07      1.54 o 
  -3   0  16        1.79        1.54      1.28 o 
  -2   0  16        0.56        0.40      0.61 o 
  -1   0  16      105.79      109.36      5.22 o 
   0   0  16       39.84       43.74      2.54 o 
   1   0  16        0.83        1.15      0.72 o 
   2   0  16       29.08       24.62      1.97 o 
   3   0  16        7.86        4.32      1.79 o 
   4   0  16        8.22        1.66      1.09 o 
   5   0  16        2.31        2.82      1.27 o 
  -4   1  16       19.78       22.80      3.33 o 
  -3   1  16        4.11        2.30      1.54 o 
  -2   1  16       42.03       48.54      2.65 o 
  -1   1  16        0.42       -0.55      0.61 o 
   0   1  16       10.62       11.41      1.27 o 
   1   1  16      187.41      182.04      9.13 o 
   2   1  16        2.07        1.02      0.77 o 
   3   1  16        0.43        0.71      0.80 o 
   4   1  16       21.86       23.17      2.15 o 
   5   1  16       22.19       23.78      2.44 o 
  -4   2  16       12.30       12.55      2.56 o 
  -3   2  16        2.11        1.28      1.54 o 
  -2   2  16       20.24       15.11      2.56 o 
  -1   2  16       33.01       30.04      2.08 o 
   0   2  16       25.13       24.30      1.90 o 
   1   2  16        9.62        9.70      1.17 o 
   2   2  16        1.36        0.64      0.72 o 
   3   2  16        0.44        1.48      0.80 o 
   4   2  16       35.88       25.82      2.22 o 
   5   2  16        5.90        6.00      1.79 o 
  -4   3  16       20.69       26.38      3.84 o 
  -3   3  16        0.11        0.26      1.54 o 
  -2   3  16       24.70       22.29      3.07 o 
  -1   3  16        1.14        0.88      0.48 o 
   0   3  16       20.92       19.67      1.81 o 
   1   3  16        3.75        4.51      2.30 o 
   2   3  16       22.70       22.92      2.05 o 
   3   3  16       71.61       64.20      3.61 o 
   4   3  16       54.49       45.56      3.02 o 
   5   3  16       24.29       25.21      2.22 o 
  -3   4  16        4.36        5.63      2.05 o 
  -2   4  16       14.49       16.91      3.07 o 
  -1   4  16        2.91        3.59      1.79 o 
   0   4  16        3.73        4.46      1.15 o 
   1   4  16       30.49       29.21      3.33 o 
   2   4  16        5.29        6.61      1.17 o 
   3   4  16        1.13        1.54      1.15 o 
   4   4  16       59.67       56.98      3.43 o 
   5   4  16        1.26        1.84      0.89 o 
  -2   5  16        1.02       -0.51      1.54 o 
  -1   5  16        2.97        2.56      1.79 o 
   0   5  16       10.62       11.37      1.28 o 
   1   5  16        0.37        0.45      1.79 o 
   2   5  16      108.68      114.61      5.55 o 
   3   5  16      239.41      245.98     10.98 o 
   4   5  16       17.05       13.83      2.05 o 
  -2   6  16        4.29        4.35      2.30 o 
  -1   6  16        3.92        4.87      2.05 o 
   0   6  16       13.91       18.12      1.66 o 
   1   6  16        4.79        5.76      1.54 o 
   2   6  16        0.02       -0.48      0.66 o 
   3   6  16        7.06        7.54      1.17 o 
   4   6  16       25.12       26.28      3.71 o 
   5   6  16       23.36       21.77      2.56 o 
  -1   7  16        0.64        1.79      1.79 o 
   0   7  16        0.07        1.28      1.79 o 
   1   7  16        8.25        8.24      1.28 o 
   2   7  16       62.22       76.91      7.31 o 
   3   7  16      269.89      326.04     14.56 o 
   4   7  16        0.10        0.51      1.02 o 
   1   8  16        2.83        3.42      1.12 o 
   2   8  16        2.63        1.35      0.89 o 
   3   8  16       28.33       27.16      2.82 o 
  -2  -6  17        0.04       -0.51      1.02 o 
  -1  -6  17       10.12        9.48      1.54 o 
  -3  -5  17        0.05       -0.51      0.77 o 
  -2  -5  17        0.13       -0.51      0.77 o 
  -1  -5  17       11.28       10.42      1.66 o 
   0  -5  17      105.25      111.90      6.41 o 
   1  -5  17        8.72        8.37      1.60 o 
  -3  -4  17        0.65        0.00      0.77 o 
  -2  -4  17        6.15        6.53      1.15 o 
  -1  -4  17        0.25       -0.04      0.61 o 
   0  -4  17        0.93        0.71      0.80 o 
   1  -4  17       15.68       20.33      2.08 o 
   2  -4  17        0.80       -0.51      1.04 o 
  -3  -3  17        0.17        0.26      0.77 o 
  -2  -3  17        0.50        0.59      0.61 o 
  -1  -3  17        6.32        5.83      0.91 o 
   0  -3  17      263.48      287.33     12.82 o 
   1  -3  17       16.28       16.83      2.18 o 
   2  -3  17        1.90        2.18      1.09 o 
   3  -3  17        0.04        0.12      1.54 o 
  -3  -2  17        0.26        1.28      1.02 o 
  -2  -2  17       17.59       18.43      1.53 o 
  -1  -2  17       43.50       48.69      2.70 o 
   0  -2  17        6.06        5.44      1.66 o 
   1  -2  17       10.36       10.13      1.27 o 
   2  -2  17       10.31        8.32      2.31 o 
   3  -2  17        8.72        4.68      1.28 o 
   4  -2  17        2.07        2.05      1.35 o 
  -4  -1  17       10.53        7.43      1.79 o 
  -3  -1  17        4.18        3.59      1.28 o 
  -2  -1  17        0.01        0.62      0.61 o 
  -1  -1  17        3.32        3.13      0.90 o 
   0  -1  17      139.71      151.99      7.13 o 
   1  -1  17       27.67       25.82      3.20 o 
   2  -1  17       16.71       14.61      1.63 o 
   3  -1  17       10.52        8.71      1.66 o 
   4  -1  17       21.33       22.86      5.25 o 
  -4   0  17        5.80        5.12      1.79 o 
  -3   0  17        1.50        1.79      1.28 o 
  -2   0  17        1.49        0.29      0.66 o 
  -1   0  17        7.78        8.23      1.09 o 
   0   0  17       54.42       64.97      3.43 o 
   1   0  17       85.40       87.28      7.70 o 
   2   0  17       45.49       46.81      3.72 o 
   3   0  17       39.56       28.62      3.97 o 
   4   0  17        3.04        1.28      2.82 o 
  -4   1  17        0.46        0.51      1.54 o 
  -3   1  17        1.50       -0.51      1.28 o 
  -2   1  17        0.01       -0.40      0.77 o 
  -1   1  17       12.37       11.73      1.54 o 
   0   1  17        0.81        0.29      0.61 o 
   1   1  17       56.02       49.29      2.90 o 
   2   1  17      509.04      539.68     23.66 o 
   3   1  17       52.23       43.57      3.59 o 
   4   1  17        4.12        6.60      1.35 o 
   5   1  17        4.68        2.95      1.27 o 
  -4   2  17        6.11        3.84      2.05 o 
  -3   2  17        3.62        5.38      2.05 o 
  -2   2  17        3.78        5.38      1.79 o 
  -1   2  17       36.95       33.17      2.95 o 
   0   2  17       60.76       56.61      3.25 o 
   1   2  17       17.02       13.68      1.53 o 
   2   2  17       91.22       96.66      6.16 o 
   3   2  17       77.22       74.72      4.26 o 
   4   2  17        4.57        2.82      1.79 o 
   5   2  17        2.88        0.16      0.89 o 
  -3   3  17        1.24        0.51      1.54 o 
  -2   3  17        0.98        0.00      1.54 o 
  -1   3  17        0.00       -0.51      0.90 o 
   0   3  17        0.03       -0.72      0.72 o 
   1   3  17       84.96       82.49      4.44 o 
   2   3  17     1350.04     1364.51     58.04 o 
   3   3  17       42.81       41.17      2.77 o 
   4   3  17       29.99       24.41      2.43 o 
   5   3  17        7.57        7.61      1.28 o 
  -3   4  17        0.14        1.02      1.79 o 
  -2   4  17        0.40       -1.02      1.28 o 
  -1   4  17       61.62       57.68      5.38 o 
   0   4  17        4.22        3.67      0.85 o 
   1   4  17       13.99        7.94      2.05 o 
   2   4  17       79.45       81.64      4.44 o 
   3   4  17       25.34       20.96      1.97 o 
   4   4  17       57.16       51.58      3.32 o 
   5   4  17        8.55        6.34      1.28 o 
  -2   5  17        1.68        2.56      1.79 o 
  -1   5  17        6.71        9.22      2.31 o 
   0   5  17       41.25       40.71      2.69 o 
   1   5  17       18.58       16.81      2.69 o 
   2   5  17     1001.45     1076.26     45.77 o 
   3   5  17        0.98        0.67      0.66 o 
   4   5  17       97.25       98.48      7.44 o 
  -1   6  17       28.58       27.41      4.10 o 
   0   6  17        9.53        9.19      1.15 o 
   1   6  17       28.92       28.84      2.13 o 
   2   6  17       53.18       65.90      4.10 o 
   3   6  17        1.22        0.97      0.85 o 
   4   6  17       75.92       75.82      4.05 o 
   5   6  17        0.02       -0.26      0.77 o 
   0   7  17       41.57       51.50      5.38 o 
   1   7  17        4.49        5.22      1.09 o 
   2   7  17      326.28      400.94     17.72 o 
   3   7  17       21.75       31.67      2.40 o 
   4   7  17       69.38       83.31      5.90 o 
   2   8  17       17.45       17.29      3.71 o 
  -3  -5  18        0.64        0.51      1.02 o 
  -2  -5  18        0.04       -0.26      0.77 o 
  -1  -5  18      101.87      116.11      6.03 o 
   0  -5  18       26.07       22.87      2.17 o 
   1  -5  18        1.56        1.64      1.28 o 
  -3  -4  18        4.06        3.84      1.02 o 
  -2  -4  18       15.33       16.27      1.45 o 
  -1  -4  18       39.94       48.03      2.80 o 
   0  -4  18       12.46       10.38      1.45 o 
   1  -4  18       40.50       48.02      3.84 o 
   2  -4  18        7.79        5.09      1.42 o 
  -3  -3  18        0.10       -0.33      0.61 o 
  -2  -3  18        0.93       -0.04      0.61 o 
  -1  -3  18       53.42       57.63      3.97 o 
   0  -3  18       55.48       62.21      3.53 o 
   1  -3  18       85.97       92.03      8.33 o 
   2  -3  18       14.93       10.37      1.60 o 
   3  -3  18        0.07       -0.77      1.09 o 
  -3  -2  18        9.50       10.50      1.79 o 
  -2  -2  18        3.39        1.79      0.66 o 
  -1  -2  18       71.05       77.87      4.10 o 
   0  -2  18       50.28       54.85      3.17 o 
   1  -2  18      147.05      174.82     10.01 o 
   2  -2  18       57.73       63.16     10.38 o 
   3  -2  18        3.40        3.20      1.27 o 
  -4  -1  18        0.05       -0.77      1.28 o 
  -3  -1  18        2.61        1.28      1.28 o 
  -2  -1  18        2.83        1.18      0.90 o 
  -1  -1  18       14.38       13.40      1.66 o 
   0  -1  18       71.12       77.84      4.08 o 
   1  -1  18      851.51      956.37     47.29 o 
   2  -1  18      141.57      132.10     11.94 o 
   3  -1  18       21.44       17.46      2.69 o 
   4  -1  18        0.18        1.02      1.09 o 
  -4   0  18        3.18        2.56      1.79 o 
  -3   0  18        9.59        8.96      2.05 o 
  -2   0  18       14.49       13.06      1.35 o 
  -1   0  18       16.49       16.51      1.53 o 
   0   0  18        2.97        3.56      1.15 o 
   1   0  18      171.58      199.21     13.87 o 
   2   0  18      104.46      105.66      8.34 o 
   3   0  18        1.67       -0.77      0.80 o 
   4   0  18        0.90        0.36      1.41 o 
  -4   1  18        1.47        4.87      2.05 o 
  -3   1  18       14.13       12.29      2.56 o 
  -2   1  18        1.10        0.77      1.28 o 
  -1   1  18       28.89       27.87      2.08 o 
   0   1  18       49.60       48.40      3.97 o 
   1   1  18     2281.08     2573.38    108.53 o 
   2   1  18      240.75      231.07     10.76 o 
   3   1  18       99.23       89.98      4.90 o 
   4   1  18        3.61        4.39      1.23 o 
   5   1  18        0.17       -0.26      0.98 o 
  -4   2  18        6.07        7.94      2.30 o 
  -3   2  18        7.78        9.73      2.31 o 
  -2   2  18       46.24       45.10      4.36 o 
  -1   2  18       12.34       12.76      2.69 o 
   0   2  18       99.71      104.70      7.44 o 
   1   2  18       58.99       64.57      3.71 o 
   2   2  18       32.44       30.44      3.59 o 
   3   2  18      104.18       85.93      4.72 o 
   4   2  18        1.51        1.14      1.28 o 
   5   2  18       14.42       16.75      2.05 o 
  -3   3  18        7.61        9.73      2.31 o 
  -2   3  18        0.04        0.00      1.54 o 
  -1   3  18       79.79       73.08      6.15 o 
   0   3  18        0.44       -0.26      2.05 o 
   1   3  18     1626.81     1751.69     73.77 o 
   2   3  18       20.73       18.14      1.78 o 
   3   3  18      142.24      132.36      6.71 o 
   4   3  18        1.39        0.36      0.85 o 
   5   3  18        0.36        0.90      1.04 o 
  -3   4  18        9.81       11.27      2.82 o 
  -2   4  18       30.47       24.60      3.59 o 
  -1   4  18       32.41       30.23      3.84 o 
   0   4  18       70.90       66.43      4.87 o 
   1   4  18       13.77       15.37      2.56 o 
   2   4  18        7.91        7.53      1.35 o 
   3   4  18      234.69      236.82     10.97 o 
   4   4  18       16.50       15.48      1.75 o 
   5   4  18       14.16       16.83      1.90 o 
  -2   5  18        0.03        0.77      2.05 o 
  -1   5  18       54.29       49.21      5.13 o 
   0   5  18       36.45       36.43      6.02 o 
   1   5  18      395.99      422.48     18.44 o 
   2   5  18       77.18       78.19      4.00 o 
   3   5  18       81.86       78.72      6.41 o 
   4   5  18        6.50        5.80      3.84 o 
  -1   6  18       17.02       17.42      3.33 o 
   0   6  18        5.56        3.59      1.79 o 
   1   6  18        4.53        3.48      1.02 o 
   2   6  18       22.21       20.22      1.84 o 
   3   6  18       71.66       78.10      4.12 o 
   4   6  18       16.36       16.04      1.60 o 
   0   7  18       34.54       35.87      4.87 o 
   1   7  18       34.71       33.80      2.82 o 
   2   7  18      110.43      127.99      6.34 o 
   3   7  18       25.03       30.08      2.40 o 
   4   7  18       23.44       31.00      3.07 o 
  -2  -5  19       28.07       33.56      3.07 o 
  -1  -5  19       32.59       43.38      2.80 o 
   0  -5  19       54.59       59.40      5.13 o 
  -3  -4  19        1.75        2.56      1.02 o 
  -2  -4  19        5.69        4.99      0.98 o 
  -1  -4  19        4.70        5.99      1.09 o 
   0  -4  19       52.32       63.62      8.84 o 
   1  -4  19       17.94       16.87      4.99 o 
   2  -4  19        0.11       -0.15      1.04 o 
  -2  -3  19       23.28       22.87      1.81 o 
  -1  -3  19       45.78       48.12      2.95 o 
   0  -3  19      347.13      379.45     16.97 o 
   1  -3  19      139.61      155.45      7.67 o 
   2  -3  19       32.14       31.84      2.82 o 
  -3  -2  19        2.21        0.26      1.28 o 
  -2  -2  19       15.77       15.00      1.92 o 
  -1  -2  19        1.60        0.88      1.28 o 
   0  -2  19       23.20       27.17      2.17 o 
   1  -2  19       46.32       55.25      6.02 o 
   2  -2  19       17.51       17.12      3.46 o 
   3  -2  19        5.59        7.27      3.20 o 
  -3  -1  19        2.51        1.54      1.28 o 
  -2  -1  19       30.15       33.47      3.46 o 
  -1  -1  19       11.81       15.02      1.54 o 
   0  -1  19      989.09     1064.33     45.58 o 
   1  -1  19      157.28      170.04     12.84 o 
   2  -1  19       53.37       49.29      5.38 o 
   3  -1  19        9.50        8.38      1.79 o 
   4  -1  19        0.01       -0.70      0.98 o 
  -4   0  19        0.77       -0.26      1.54 o 
  -3   0  19       22.25       19.47      2.82 o 
  -2   0  19       76.97       68.41      3.69 o 
  -1   0  19       40.86       38.94      2.44 o 
   0   0  19        0.15        0.77      2.30 o 
   1   0  19       25.37       27.47      3.46 o 
   2   0  19      229.83      234.31     13.75 o 
   3   0  19       27.36       25.83      2.36 o 
   4   0  19        0.37       -0.26      0.98 o 
  -4   1  19        0.92        1.54      1.79 o 
  -3   1  19        7.95       11.53      2.31 o 
  -2   1  19       20.87       12.55      2.31 o 
  -1   1  19       17.49        7.35      2.31 o 
   0   1  19      933.76     1020.47     43.57 o 
   1   1  19       15.65       17.26      1.71 o 
   2   1  19       36.95       31.63      2.95 o 
   3   1  19        7.55        7.86      1.35 o 
   4   1  19        1.64        0.05      0.98 o 
  -3   2  19       24.37       26.13      3.59 o 
  -2   2  19       42.34       39.21      4.10 o 
  -1   2  19       28.92       20.09      1.90 o 
   0   2  19        0.01       -0.06      0.80 o 
   1   2  19        0.24       -0.77      1.15 o 
   2   2  19      417.61      439.48     19.31 o 
   3   2  19       17.66       13.69      1.79 o 
   4   2  19        5.27        7.51      1.28 o 
   5   2  19        0.55        3.11      1.23 o 
  -3   3  19        0.87        1.02      1.54 o 
  -2   3  19        5.52        1.54      1.79 o 
  -1   3  19       79.31       71.54      6.15 o 
   0   3  19      219.75      205.23      9.48 o 
   1   3  19      390.71      423.50     18.72 o 
   2   3  19       15.24       15.74      1.71 o 
   3   3  19       17.15       16.00      1.78 o 
   4   3  19        0.87       -0.15      0.85 o 
   5   3  19        3.80        6.07      1.32 o 
  -2   4  19        8.23        7.94      2.31 o 
  -1   4  19        4.59        2.05      1.79 o 
   0   4  19        0.09        0.96      0.90 o 
   1   4  19        9.96       10.48      1.53 o 
   2   4  19       72.64       69.98     10.00 o 
   3   4  19        0.40       -0.61      0.85 o 
   4   4  19       11.64        8.91      1.47 o 
   5   4  19        1.00        0.56      0.89 o 
  -2   5  19        1.68        4.35      2.30 o 
  -1   5  19       36.50       29.47      4.10 o 
   0   5  19        7.10        3.45      0.89 o 
   1   5  19      274.08      299.95     13.34 o 
   2   5  19        3.84        2.92      0.85 o 
   3   5  19       78.32       75.89      6.15 o 
   4   5  19        0.85        0.77      1.54 o 
  -1   6  19        0.36       -0.26      1.79 o 
   0   6  19        0.42        1.54      1.79 o 
   1   6  19        0.61        0.85      0.69 o 
   2   6  19       14.62       14.22      1.51 o 
   3   6  19        4.32        3.86      0.89 o 
   4   6  19        1.64        1.74      0.80 o 
   1   7  19       44.25       50.65      6.02 o 
   2   7  19        2.71        2.56      0.92 o 
   3   7  19       32.65       41.51      2.83 o 
  -2  -5  20        2.95        3.59      1.54 o 
  -1  -5  20       93.20      107.42      9.36 o 
  -2  -4  20        1.89        2.05      0.91 o 
  -1  -4  20        0.13        0.46      0.80 o 
   0  -4  20       21.72       22.81      2.17 o 
   1  -4  20       31.52       34.87      3.71 o 
  -2  -3  20        5.09        5.21      0.98 o 
  -1  -3  20      310.55      324.57     14.54 o 
   0  -3  20        0.88        0.51      0.91 o 
   1  -3  20       21.40       19.84      1.99 o 
   2  -3  20        9.02        7.51      2.18 o 
  -3  -2  20       38.26       36.13      3.59 o 
  -2  -2  20        8.22        7.83      1.17 o 
  -1  -2  20        4.04        4.14      0.98 o 
   0  -2  20       30.04       31.93      2.44 o 
   1  -2  20      129.40      136.88     11.16 o 
   2  -2  20       17.34       13.67      1.71 o 
   3  -2  20        0.58        0.77      1.09 o 
  -3  -1  20        1.55        0.00      1.28 o 
  -2  -1  20       73.33       67.40      3.69 o 
  -1  -1  20      407.87      413.30     18.16 o 
   0  -1  20      212.03      224.54     10.39 o 
   1  -1  20        0.57        0.17      0.80 o 
   2  -1  20        6.53        5.48      1.23 o 
   3  -1  20        4.52        6.57      2.95 o 
  -4   0  20       23.23       27.15      3.84 o 
  -3   0  20       16.35       15.37      2.56 o 
  -2   0  20       27.98       25.88      3.07 o 
  -1   0  20        1.14        0.34      0.80 o 
   0   0  20        4.47        3.97      1.09 o 
   1   0  20      105.83      117.64      6.06 o 
   2   0  20        2.47        0.00      0.80 o 
   3   0  20        7.27        6.29      1.35 o 
   4   0  20        0.04       -0.56      0.98 o 
  -3   1  20        0.01       -0.51      1.28 o 
  -2   1  20       83.78       70.00      5.90 o 
  -1   1  20      109.83       96.75      5.77 o 
   0   1  20      532.15      563.46     24.53 o 
   1   1  20        8.20        6.70      1.27 o 
   2   1  20       18.54       21.71      3.07 o 
   3   1  20        1.49        1.40      0.98 o 
   4   1  20        1.59        1.00      1.15 o 
  -3   2  20        6.73        5.63      2.05 o 
  -2   2  20       13.31        6.66      2.05 o 
  -1   2  20        3.66        2.67      1.66 o 
   0   2  20        5.44        4.70      1.17 o 
   1   2  20        3.25        3.35      2.30 o 
   2   2  20        4.59        6.25      1.66 o 
   3   2  20       40.11       37.15      2.77 o 
   4   2  20       10.13       12.88      3.07 o 
  -3   3  20        3.01        5.89      2.30 o 
  -2   3  20       13.61        4.87      2.05 o 
  -1   3  20        0.97        1.79      1.54 o 
   0   3  20      211.82      199.71      9.36 o 
   1   3  20       11.41        8.85      1.45 o 
   2   3  20       82.89       90.65      4.98 o 
   3   3  20       48.02       48.01      3.32 o 
   4   3  20        1.67        0.87      0.85 o 
  -2   4  20        0.02        0.77      1.79 o 
  -1   4  20        7.65       12.29      2.82 o 
   0   4  20        3.28        3.68      0.89 o 
   1   4  20      105.25      109.31      5.88 o 
   2   4  20       11.37       12.52      1.71 o 
   3   4  20       18.40       19.15      3.07 o 
   4   4  20        0.32        1.54      1.92 o 
  -1   5  20       20.23       17.42      3.07 o 
   0   5  20       13.29        9.48      2.31 o 
   1   5  20        0.04        0.34      0.69 o 
   2   5  20       34.24       34.51      2.56 o 
   3   5  20       46.19       50.75      3.57 o 
   4   5  20        0.03        0.00      1.04 o 
   0   6  20        0.48        0.26      1.79 o 
   1   6  20       45.37       56.58      7.18 o 
   2   6  20        6.77        6.20      1.15 o 
   3   6  20        0.00        0.68      0.80 o 
   4   6  20       11.34        7.68      1.23 o 
   1   7  20        2.54        2.60      0.94 o 
   2   7  20        0.42        1.49      0.89 o 
   3   7  20        6.49        8.28      1.28 o 
  -2  -4  21        4.70        4.62      1.09 o 
  -1  -4  21       12.04       14.09      1.63 o 
   0  -4  21       11.91        9.08      1.79 o 
   1  -4  21       15.95       15.55      2.31 o 
  -2  -3  21      143.71      154.81      7.31 o 
  -1  -3  21      182.67      194.37      9.21 o 
   0  -3  21        6.38        5.74      1.17 o 
   1  -3  21        7.84        8.78      2.69 o 
   2  -3  21        0.31       -0.51      1.09 o 
  -3  -2  21       18.78       14.60      2.31 o 
  -2  -2  21        1.32        0.37      1.02 o 
  -1  -2  21        0.61       -0.72      0.72 o 
   0  -2  21        0.30        0.37      0.80 o 
   1  -2  21       18.75       20.89      3.84 o 
   2  -2  21        3.76        1.54      1.09 o 
   3  -2  21        1.06        1.08      1.17 o 
  -3  -1  21       15.27        6.66      1.79 o 
  -2  -1  21       24.98       20.24      1.90 o 
  -1  -1  21      221.28      228.72     12.85 o 
   0  -1  21       71.74       74.90      5.26 o 
   1  -1  21        0.55       -0.72      0.72 o 
   2  -1  21       21.08       18.46      1.99 o 
   3  -1  21        2.19        1.14      1.17 o 
  -3   0  21        3.04        1.02      1.54 o 
  -2   0  21        2.96        2.30      1.54 o 
  -1   0  21       41.99       36.61      2.52 o 
   0   0  21       48.86       56.64      3.35 o 
   1   0  21        6.02        5.66      1.17 o 
   2   0  21       37.76       36.74      3.20 o 
   3   0  21        6.15        9.51      2.69 o 
   4   0  21        5.75        5.07      1.92 o 
  -3   1  21        0.00        0.51      1.54 o 
  -2   1  21       20.81       22.29      3.07 o 
  -1   1  21       51.82       41.07      2.70 o 
   0   1  21       63.90       65.87      6.15 o 
   1   1  21        6.20        6.28      1.27 o 
   2   1  21       70.40       77.80      4.44 o 
   3   1  21        0.35        1.08      0.85 o 
   4   1  21        0.15       -0.37      0.98 o 
  -3   2  21        7.52       13.57      2.82 o 
  -2   2  21        8.63        9.73      2.31 o 
  -1   2  21       34.71       33.78      3.46 o 
   0   2  21       68.83       64.95      5.77 o 
   1   2  21        0.01       -0.46      0.80 o 
   2   2  21       35.68       37.25      3.20 o 
   3   2  21        1.69       -0.10      0.85 o 
   4   2  21       13.62       14.65      1.92 o 
  -2   3  21       33.71       31.26      4.10 o 
  -1   3  21        0.04        1.79      1.79 o 
   0   3  21        0.64        0.90      0.91 o 
   1   3  21        6.74        6.40      1.35 o 
   2   3  21       32.63       34.86      2.70 o 
   3   3  21       12.17       13.49      2.05 o 
   4   3  21        2.23        2.62      1.17 o 
  -2   4  21        9.07        9.48      2.56 o 
  -1   4  21        0.82        2.56      1.79 o 
   0   4  21       12.92       10.36      1.28 o 
   1   4  21        0.65        2.30      1.17 o 
   2   4  21        1.82        0.63      0.98 o 
   3   4  21       23.60       23.81      2.33 o 
   4   4  21        1.04        0.43      1.04 o 
  -1   5  21        3.44        5.63      2.30 o 
   0   5  21       10.04        9.73      2.56 o 
   1   5  21        0.10        0.09      0.69 o 
   2   5  21        0.11       -0.35      0.90 o 
   3   5  21        6.29        7.57      1.53 o 
   4   5  21        0.72        0.60      1.04 o 
   0   6  21        0.02        1.54      1.79 o 
   1   6  21        1.67        2.65      0.92 o 
   2   6  21        0.66       -0.43      0.69 o 
   3   6  21        7.81        9.14      1.28 o 
  -1  -4  22        0.28       -0.13      0.91 o 
   0  -4  22       23.80       26.65      2.44 o 
  -2  -3  22       56.27       54.68      3.25 o 
  -1  -3  22       58.88       69.93      3.89 o 
   0  -3  22        8.47        6.18      1.27 o 
   1  -3  22        3.48        2.27      1.17 o 
  -3  -2  22        3.14        3.33      1.54 o 
  -2  -2  22       29.26       24.06      3.59 o 
  -1  -2  22        4.34        6.36      1.79 o 
   0  -2  22        9.22        9.74      1.45 o 
   1  -2  22       18.35       16.44      5.00 o 
   2  -2  22        2.13        0.77      1.17 o 
  -3  -1  22       16.49       20.75      3.07 o 
  -2  -1  22        5.64        3.07      1.54 o 
  -1  -1  22       31.90       38.08      2.72 o 
   0  -1  22        0.48        0.77      0.91 o 
   1  -1  22        0.36        1.16      1.28 o 
   2  -1  22        0.12       -0.91      1.28 o 
   3  -1  22        1.21        2.60      1.23 o 
  -3   0  22        0.37        2.30      1.79 o 
  -2   0  22       14.79       14.09      2.56 o 
  -1   0  22        2.47        0.20      0.80 o 
   0   0  22        0.82       -0.03      0.80 o 
   1   0  22       29.67       32.69      5.76 o 
   2   0  22        7.18        6.99      1.35 o 
   3   0  22        7.51        8.15      2.05 o 
  -3   1  22        3.38        2.05      1.79 o 
  -2   1  22        5.85        5.38      1.79 o 
  -1   1  22        3.44        1.79      0.91 o 
   0   1  22       17.34       14.22      1.63 o 
   1   1  22        4.87        3.84      1.17 o 
   2   1  22       10.56       10.97      1.53 o 
   3   1  22        2.07        3.90      1.17 o 
   4   1  22        5.29        3.12      1.28 o 
  -3   2  22        1.28        0.00      1.79 o 
  -2   2  22        0.00       -0.26      1.54 o 
  -1   2  22        0.01        1.28      1.28 o 
   0   2  22        1.60        3.07      1.09 o 
   1   2  22        3.58        3.31      1.17 o 
   2   2  22        1.85        1.28      1.28 o 
   3   2  22        0.00       -0.67      0.85 o 
   4   2  22        0.22        0.36      1.04 o 
  -2   3  22        9.85        8.71      2.56 o 
  -1   3  22       25.30       25.62      3.59 o 
   0   3  22        9.84        5.87      1.35 o 
   1   3  22       10.37       11.53      1.71 o 
   2   3  22        7.18        5.54      3.59 o 
   3   3  22        0.01       -0.10      0.85 o 
   4   3  22        1.99       -0.49      1.04 o 
  -2   4  22        0.05       -0.51      1.79 o 
  -1   4  22        0.81        0.77      1.54 o 
   0   4  22        3.99        1.54      1.54 o 
   1   4  22        0.80        0.26      1.09 o 
   2   4  22        4.32        4.88      1.35 o 
   3   4  22        8.97        6.33      2.56 o 
   4   4  22        1.44        2.20      1.28 o 
  -1   5  22        6.00        2.56      1.79 o 
   0   5  22        0.11       -0.51      1.54 o 
   1   5  22        5.56        7.29      1.09 o 
   2   5  22        0.00       -1.15      1.15 o 
   3   5  22        0.88        1.69      1.17 o 
   0   6  22        7.14        7.68      2.56 o 
   1   6  22        0.01        1.07      1.02 o 
   2   6  22        8.07        9.53      1.66 o 
   3   6  22        6.41        5.10      1.79 o 
  -2  -3  23       10.61       10.26      1.92 o 
  -1  -3  23       14.38       11.79      1.63 o 
   0  -3  23        5.84        5.74      1.35 o 
   1  -3  23        1.26        2.13      1.17 o 
  -2  -2  23        0.40       -0.51      1.28 o 
  -1  -2  23        4.51        5.60      1.17 o 
   0  -2  23        7.61        8.96      1.42 o 
   1  -2  23        0.29        0.58      1.04 o 
   2  -2  23        2.15        1.54      1.17 o 
  -3  -1  23       23.53       25.87      3.33 o 
  -2  -1  23        1.34        2.56      1.54 o 
  -1  -1  23       37.66       33.69      2.54 o 
   0  -1  23        9.27       10.73      1.53 o 
   1  -1  23        0.96        1.19      1.02 o 
   2  -1  23        0.02       -0.38      1.09 o 
  -3   0  23        0.33        0.26      1.54 o 
  -2   0  23        0.01        1.02      1.54 o 
  -1   0  23        1.43        0.46      1.54 o 
   0   0  23        0.61        1.28      0.91 o 
   1   0  23       10.57       12.17      1.63 o 
   2   0  23        3.19        3.49      1.28 o 
   3   0  23        3.56        4.58      1.42 o 
  -2   1  23        7.10        6.40      2.05 o 
  -1   1  23       11.74        9.19      1.53 o 
   0   1  23        0.90        2.18      1.09 o 
   1   1  23        3.66        2.43      1.15 o 
   2   1  23        3.07        2.38      1.17 o 
   3   1  23        0.61        1.60      1.17 o 
  -2   2  23        2.29        2.30      1.79 o 
  -1   2  23        3.42        2.56      1.54 o 
   0   2  23        7.29        5.46      1.35 o 
   1   2  23       20.40       22.32      2.17 o 
   2   2  23        0.90        0.30      0.98 o 
   3   2  23        0.12        0.36      1.04 o 
  -2   3  23        0.79       -0.51      1.79 o 
  -1   3  23        0.29       -0.77      1.54 o 
   0   3  23        0.06        0.77      0.98 o 
   1   3  23        0.31        1.05      1.04 o 
   2   3  23        9.11        9.49      1.60 o 
   3   3  23        7.70        7.26      1.47 o 
   4   3  23        0.33        0.28      1.04 o 
  -1   4  23        2.79        0.77      1.79 o 
   0   4  23        1.02        1.02      1.54 o 
   1   4  23        1.72        2.46      1.28 o 
   2   4  23        0.14       -0.64      1.04 o 
   3   4  23        1.63        0.92      1.04 o 
   0   5  23        0.02       -0.77      1.54 o 
   1   5  23        0.02       -0.51      0.69 o 
   2   5  23        4.09        2.82      1.54 o 
   3   5  23        8.11        9.40      1.66 o 
   1   6  23        2.59        2.82      2.05 o 
   2   6  23        0.51       -0.09      0.69 o 
  -1  -3  24        0.76       -0.05      0.98 o 
  -2  -2  24        1.43        0.77      1.28 o 
  -1  -2  24        4.76        5.26      1.27 o 
   0  -2  24        1.70        0.00      0.91 o 
   1  -2  24        5.48        6.43      1.45 o 
  -2  -1  24        0.14        0.77      1.28 o 
  -1  -1  24        0.38       -0.34      0.80 o 
   0  -1  24        4.01        3.61      1.92 o 
   1  -1  24       10.91       13.72      1.92 o 
   2  -1  24        0.55        1.71      1.17 o 
  -2   0  24        0.05       -1.28      1.28 o 
  -1   0  24        2.69        0.54      1.15 o 
   0   0  24        0.00        0.40      0.98 o 
   1   0  24        3.16        3.59      1.27 o 
   2   0  24        6.56        8.43      2.43 o 
  -2   1  24        3.37        2.05      1.79 o 
  -1   1  24        0.86       -0.26      1.28 o 
   0   1  24        0.77        0.26      0.91 o 
   1   1  24       17.27       17.52      2.31 o 
   2   1  24        0.00       -0.38      0.91 o 
   3   1  24        0.29        0.61      1.17 o 
  -2   2  24        2.12        5.38      2.05 o 
  -1   2  24        0.67       -0.26      1.54 o 
   0   2  24       13.54       12.99      3.84 o 
   1   2  24        0.00       -0.64      0.91 o 
   2   2  24        0.00       -0.13      1.92 o 
   3   2  24       16.38       22.76      2.95 o 
  -1   3  24        0.25        1.02      1.79 o 
   0   3  24        0.02        0.38      1.09 o 
   1   3  24        1.20        1.67      1.17 o 
   2   3  24        0.01        0.28      0.98 o 
   3   3  24        0.01        0.26      1.54 o 
  -1   4  24        0.11        0.77      1.79 o 
   0   4  24       21.38       20.49      3.33 o 
   1   4  24        0.01        0.57      1.17 o 
   2   4  24        0.66       -0.26      1.28 o 
   3   4  24        4.09        6.58      1.53 o 
   0   5  24        0.05        0.51      1.79 o 
   1   5  24        6.75        4.26      1.09 o 
   2   5  24        0.01        0.51      1.54 o 
  -1  -2  25        1.61        1.44      1.28 o 
   0  -2  25        1.99        1.28      1.09 o 
  -2  -1  25        0.86       -0.77      1.54 o 
  -1  -1  25        0.22        0.68      1.02 o 
   0  -1  25        0.35       -0.09      1.02 o 
   1  -1  25        0.19       -0.09      1.02 o 
  -2   0  25        9.16        6.66      2.05 o 
  -1   0  25        8.32        7.68      2.05 o 
   0   0  25        4.59        4.52      1.35 o 
   1   0  25        0.67       -0.54      0.98 o 
   2   0  25       18.24       24.34      2.62 o 
  -2   1  25        2.35        0.77      1.79 o 
  -1   1  25        0.28        1.54      1.54 o 
   0   1  25        5.42        7.05      1.92 o 
   1   1  25        1.39       -0.26      1.09 o 
   2   1  25        1.74        0.10      1.17 o 
  -1   2  25        7.17        9.22      2.31 o 
   0   2  25        0.03        0.13      1.09 o 
   1   2  25        1.09        1.79      1.27 o 
   2   2  25        1.84        2.32      1.35 o 
   3   2  25        0.01        0.65      1.17 o 
  -1   3  25        0.62        1.28      1.79 o 
   0   3  25       17.67       19.21      3.33 o 
   1   3  25        5.13        7.75      2.56 o 
   2   3  25        0.14        0.14      1.17 o 
   3   3  25        0.18        0.70      1.23 o 
   0   4  25        1.68        1.28      1.79 o 
   1   4  25        0.01       -0.20      1.17 o 
   2   4  25        0.00       -1.04      1.04 o 
  -1  -1  26        2.13        0.77      1.54 o 
   0  -1  26       11.67       13.19      1.81 o 
  -1   0  26        3.15        2.56      1.54 o 
   0   0  26        2.11        1.85      1.17 o 
   1   0  26        4.14        2.22      1.35 o 
  -1   1  26        3.70        2.05      1.79 o 
   0   1  26        8.22       10.63      1.71 o 
   1   1  26        1.38        3.33      1.45 o 
   2   1  26        0.01       -0.51      1.23 o 
  -1   2  26        4.04        5.89      2.30 o 
   0   2  26        2.49        4.29      1.53 o 
   1   2  26        3.26        1.77      1.92 o 
   2   2  26        0.03       -0.29      1.23 o 
   0   3  26        0.23        1.02      1.54 o 
   1   3  26        2.79        1.91      1.35 o 
   2   3  26        0.50        0.65      1.17 o 
   1   4  26        0.46        0.13      1.27 o 
   0   1  27        2.36        1.52      1.17 o 
   1   1  27        4.92        6.63      1.71 o 
   0   2  27        1.67        0.77      2.05 o 
   1   2  27       19.64       37.76      6.79 o 
                                                 
